# Supplementary material for: Transcriptome Analysis Reveals the Potential Molecular Mechanisms of Tiller Bud Development in Orchardgrass
Source: Int J Mol Sci. 2023 Oct 30;24(21):15762. doi: 10.3390/ijms242115762 (PMC10650679; doi:10.3390/ijms242115762)
Supplement: Supplementary file 1 [file ijms-24-15762-s001.zip]

Archive with 18 entries (18 files):
- Fig S1.jpg
- Fig S10.jpg
- Fig S2.jpg
- Fig S3.png
- Fig S4.jpg
- Fig S5.jpg
- Fig S6.jpg
- Fig S7.jpg
- Fig S8.jpg
- Fig S9.jpg
- Table S1 all.samples.pearson.xls
- Table S2 The primer for qRT-pcr.xlsx
- Table S3 DEGs of CK-vs-Sucrose group.xls
- Table S4 DEGs of CK-vs-SL group.xls
- Table S5 DEGs of CK-vs-Sucrose+SL group.xls
- Table S6 DE miRNAs of CK-vs-SL group.xls
- Table S7 DE miRNAs of CK-vs-Sucrose group.xls
- Table S8 DE miRNAs of CK-vs-Sucrose+SL group.xls
