# Supplementary material for: Transcriptome Analysis Reveals the Potential Molecular Mechanisms of Tiller Bud Development in Orchardgrass
Source: Int J Mol Sci. 2023 Oct 30;24(21):15762. doi: 10.3390/ijms242115762 (PMC10650679; doi:10.3390/ijms242115762)
Supplement: Supplementary file 1 [file ijms-24-15762-s001.zip › Table S1 all.samples.pearson.xls]

Sample	CK-1	CK-2	CK-3	Sucrose-1	Sucrose-2	Sucrose-3	SL-1	SL-2	SL-3	Sucrose-SL-1	Sucrose-SL-2	Sucrose-SL-3
CK-1	1	0.98660449375501	0.985989771688143	0.921828229003682	0.963903485786363	0.966512045114973	0.982014825145458	0.921577920308944	0.954685678790594	0.960708972040614	0.965820406302592	0.890418465860544
CK-2	0.98660449375501	1	0.98777463804296	0.924380873231352	0.956916606095382	0.965444877420989	0.977706039628475	0.9490107874573	0.975740044899858	0.981888971075764	0.969492850475507	0.875676979507108
CK-3	0.985989771688143	0.98777463804296	1	0.931440269174164	0.961006779244389	0.956832592426949	0.975467352900676	0.950704800799103	0.969520811389898	0.969178144752178	0.966708070244705	0.880246112444933
Sucrose-1	0.921828229003682	0.924380873231352	0.931440269174164	1	0.973316115777211	0.958835843280751	0.949789999452806	0.894288953361167	0.922298515522297	0.932469680588639	0.946266159392521	0.928469499593752
Sucrose-2	0.963903485786363	0.956916606095382	0.961006779244389	0.973316115777211	1	0.976290861082783	0.97077027985786	0.911226800090698	0.941138668394805	0.945081265401725	0.963161146714287	0.913977841189278
Sucrose-3	0.966512045114973	0.965444877420989	0.956832592426949	0.958835843280751	0.976290861082783	1	0.965323953574243	0.892821830276737	0.936667204161469	0.947251574693344	0.954252830229458	0.910953154975452
SL-1	0.982014825145458	0.977706039628475	0.975467352900676	0.949789999452806	0.97077027985786	0.965323953574243	1	0.937253664264355	0.962484761628757	0.975713830845883	0.97369892687928	0.917078682410864
SL-2	0.921577920308944	0.9490107874573	0.950704800799103	0.894288953361167	0.911226800090698	0.892821830276737	0.937253664264355	1	0.975191318399153	0.971978058454838	0.951244110534616	0.81762291150081
SL-3	0.954685678790594	0.975740044899858	0.969520811389898	0.922298515522297	0.941138668394805	0.936667204161469	0.962484761628757	0.975191318399153	1	0.979152497998529	0.97779022577186	0.85084040666478
Sucrose-SL-1	0.960708972040614	0.981888971075764	0.969178144752178	0.932469680588639	0.945081265401725	0.947251574693344	0.975713830845883	0.971978058454838	0.979152497998529	1	0.972156701925166	0.874843826581422
Sucrose-SL-2	0.965820406302592	0.969492850475507	0.966708070244705	0.946266159392521	0.963161146714287	0.954252830229458	0.97369892687928	0.951244110534616	0.97779022577186	0.972156701925166	1	0.904527550844339
Sucrose-SL-3	0.890418465860544	0.875676979507108	0.880246112444933	0.928469499593752	0.913977841189278	0.910953154975452	0.917078682410864	0.81762291150081	0.85084040666478	0.874843826581422	0.904527550844339	1
