# Supplementary material for: Transcriptome Analysis Reveals the Potential Molecular Mechanisms of Tiller Bud Development in Orchardgrass
Source: Int J Mol Sci. 2023 Oct 30;24(21):15762. doi: 10.3390/ijms242115762 (PMC10650679; doi:10.3390/ijms242115762)
Supplement: Supplementary file 1 [file ijms-24-15762-s001.zip › Table S2 The primer for qRT-pcr.xlsx]

## Sheet: Sheet1
GENE	Primer
HXK7	qHxk7-F:CCTCGGAGGAACCAACTTCC
	qHxk7-R:ATGGAGACCTCCCTGGACTC
HOX12	qHox12-F:GAGGAGTTCTCCAAGCTCCG
	qHox12-R:CCTTGAGCCTCAGTAGCTCG
COL5	qCOL5-F:TTTTGCAACTTCTCGCCGAC
	qCOL5-R:CGAAGACCACGTAGAGGCAT
TPS1	qTPS1-F:CAAGGGCACAGAAATCGCAG
	qTPS1-R:TCAGGTCGAGGACCGAAGAT
GA2OX3(DG6C01116)	qGA2OX3-F:AGACGCCATCAACGAGTACG
	qGA2OX3-R:TGGTTTAGCCGGAACACCTG
GA2OX3(DG5C04245)	qGA2OX3/2-F:TGACGAACGGGAGGTTCAAG
	qGA2OX3/2-R:TGGCCCTCCGAAGTAGATCA
SPP3	qSPP3-F:CGGATCTCGACCAGACGATG
	qSPP3-R:CCGAGTTCTCCGGATCATGG
D3	qD3-F:TGCGTGTTCAATCCACGGTA
	qD3-R:GCTCTCGCTGGTTGTTGTTG
CCD8	qCCD8-F:AGTCCGGAAGCTACATGCAC
	qCCD8-R:TAGTGGAACGTCACGAACGG
MYB73	qMYB73-F:AGTTACACGGCAAGACGAGG
	qMYB73-R:CTGTCGTGGTGGAACCCG
NCED1	qNCED1-F:AACAAGAGCGAGAGGAGCAC
	qNCED1-R:CGAGACGACTGAACCTGCTT
mir4393	mir4393-F:gcagaaaaggggcaaca
mir531	mir531-F:cgccggaggagca
U6	U6-F:CGATAAAATTGGAAAGATACAGA
