# Supplementary material for: Transcriptome Analysis Reveals the Potential Molecular Mechanisms of Tiller Bud Development in Orchardgrass
Source: Int J Mol Sci. 2023 Oct 30;24(21):15762. doi: 10.3390/ijms242115762 (PMC10650679; doi:10.3390/ijms242115762)
Supplement: Supplementary file 1 [file ijms-24-15762-s001.zip › Table S3 DEGs of CK-vs-Sucrose group.xls]

## Sheet: CK-vs-Sucrose.filter.annot (1)
id	CK-1_count	CK-2_count	CK-3_count	Sucrose-1_count	Sucrose-2_count	Sucrose-3_count	CK-1_fpkm	CK-2_fpkm	CK-3_fpkm	Sucrose-1_fpkm	Sucrose-2_fpkm	Sucrose-3_fpkm	CK_mean	Sucrose_mean	log2(fc)	PValue	FDR	Symbol	Description	KEGG_A_class	KEGG_B_class	Pathway	K_ID	GO Component	GO Function	GO Process	TF_family
DG0C00976	0	0	0	60	48	21	0	0	0	3.06	2.46	1.21	0.001	2.24333	11.1314	1.68335e-09	3.23768e-07	At1g06620	1-aminocyclopropane-1-carboxylate oxidase homolog 1-like [Aegilops tauschii subsp. tauschii] [Aegilops tauschii]	-	-	-	-	-	GO:0016705//oxidoreductase activity, acting on paired donors, with incorporation or reduction of molecular oxygen;GO:0043169//cation binding	GO:0044710//single-organism metabolic process	--
MSTRG.28935	0	0	0	6	15	21	0	0	0	0.47	1.12	1.79	0.001	1.12667	10.1378	2.18653e-05	0.00132041	--	-	-	-	-	-	-	-	-	--
DG4C01206	0	0	0	8	14	8	0	0	0	0.82	1.44	0.95	0.001	1.07	10.0634	0.000132836	0.00573598	PM19L	plama membrane protein [Triticum aestivum]	-	-	-	-	-	-	-	--
DG1C02539	0	0	0	74	12	5	0	0	0	2.5	0.4	0.19	0.001	1.03	10.0084	1.84342e-06	0.000157681	UGT709C2	7-deoxyloganetic acid glucosyltransferase-like [Aegilops tauschii subsp. tauschii] [Aegilops tauschii]	Metabolism	Global and overview maps	ko01110//Biosynthesis of secondary metabolites	K21373	-	GO:0016757//transferase activity, transferring glycosyl groups	-	--
DG2C02050	0	0	0	11	3	9	0	0	0	0.92	0.25	0.86	0.001	0.676667	9.4023	0.00101271	0.029049	HOX18	Homeobox-leucine zipper protein HOX18 [Dichanthelium oligosanthes]	-	-	-	-	-	-	-	--
DG6C00681	0	0	0	11	2	36	0	0	0	0.37	0.07	1.39	0.001	0.61	9.25267	5.55309e-05	0.00277855	P60B	beta-D-glucosidase beta subunit precursor [Avena sativa]	Metabolism;Metabolism;Metabolism;Metabolism;Metabolism	Global and overview maps;Global and overview maps;Biosynthesis of other secondary metabolites;Carbohydrate metabolism;Metabolism of other amino acids	ko01100//Metabolic pathways;ko01110//Biosynthesis of secondary metabolites;ko00940//Phenylpropanoid biosynthesis;ko00500//Starch and sucrose metabolism;ko00460//Cyanoamino acid metabolism	K01188;K01188;K01188;K01188;K01188	GO:0009536//plastid	GO:0015926//glucosidase activity	GO:0044238//primary metabolic process	--
DG0C00354	0	0	0	23	5	5	0	0	0	0.91	0.2	0.23	0.001	0.446667	8.80305	0.000239459	0.009319	SYNC1	asparagine--tRNA ligase, cytoplasmic 1-like [Aegilops tauschii subsp. tauschii] [Aegilops tauschii]	Genetic Information Processing	Translation	ko00970//Aminoacyl-tRNA biosynthesis	K01893	-	GO:0016874//ligase activity	GO:0006412//translation	--
DG7C02511	0	1	1	112	18	159	0	0.04	0.04	4.05	0.65	6.59	0.0266667	3.76333	7.14083	3.54635e-09	6.34416e-07	TDC1	Aromatic-L-amino-acid decarboxylase [Triticum urartu]	Metabolism;Metabolism;Metabolism;Metabolism;Metabolism;Metabolism;Metabolism;Metabolism	Global and overview maps;Global and overview maps;Amino acid metabolism;Amino acid metabolism;Biosynthesis of other secondary metabolites;Amino acid metabolism;Biosynthesis of other secondary metabolites;Biosynthesis of other secondary metabolites	ko01100//Metabolic pathways;ko01110//Biosynthesis of secondary metabolites;ko00380//Tryptophan metabolism;ko00360//Phenylalanine metabolism;ko00901//Indole alkaloid biosynthesis;ko00350//Tyrosine metabolism;ko00950//Isoquinoline alkaloid biosynthesis;ko00965//Betalain biosynthesis	K01593;K01593;K01593;K01593;K01593;K01593;K01593;K01593	-	-	-	--
DG5C01052	1	0	1	85	76	25	0.1	0	0.09	7.28	6.48	2.46	0.0633333	5.40667	6.41563	1.32871e-08	2.12555e-06	GSTU1	GST6 protein [Zea mays]	Metabolism	Metabolism of other amino acids	ko00480//Glutathione metabolism	K00799	-	GO:0003824//catalytic activity	-	--
DG3C07196	4	0	8	802	78	15	0.36	0	0.62	61.12	5.92	1.31	0.326667	22.7833	6.12402	0.00063706	0.0202847	ECI2	PREDICTED: enoyl-CoA delta isomerase 2, peroxisomal-like [Brachypodium distachyon]	Metabolism	Lipid metabolism	ko00071//Fatty acid degradation	K07517	-	-	-	--
DG1C02110	1	0	0	60	8	5	0.1	0	0	4.96	0.66	0.5	0.0333333	2.04	5.93546	8.54661e-05	0.00400535	DSC1	PREDICTED: TMV resistance protein N-like [Brachypodium distachyon]	-	-	-	-	-	-	-	--
DG7C02512	0	2	0	74	6	34	0	0.08	0	2.7	0.22	1.43	0.0266667	1.45	5.76487	1.00651e-05	0.000699176	TDC1	Aromatic-L-amino-acid decarboxylase [Triticum urartu]	Metabolism;Metabolism;Metabolism;Metabolism;Metabolism;Metabolism;Metabolism;Metabolism	Global and overview maps;Global and overview maps;Amino acid metabolism;Amino acid metabolism;Biosynthesis of other secondary metabolites;Amino acid metabolism;Biosynthesis of other secondary metabolites;Biosynthesis of other secondary metabolites	ko01100//Metabolic pathways;ko01110//Biosynthesis of secondary metabolites;ko00380//Tryptophan metabolism;ko00360//Phenylalanine metabolism;ko00901//Indole alkaloid biosynthesis;ko00350//Tyrosine metabolism;ko00950//Isoquinoline alkaloid biosynthesis;ko00965//Betalain biosynthesis	K01593;K01593;K01593;K01593;K01593;K01593;K01593;K01593	-	-	-	--
DG1C00762	1	0	0	7	37	11	0.15	0	0	0.89	4.7	1.61	0.05	2.4	5.58496	0.000110252	0.00491761	--	hypothetical protein [Oryza sativa Japonica Group]	-	-	-	-	-	-	-	--
DG3C01046	2	0	3	118	53	44	0.16	0	0.21	8.04	3.6	3.44	0.123333	5.02667	5.34897	2.34525e-11	6.14455e-09	--	Anthranilate N-benzoyltransferase protein 1 [Triticum urartu]	Metabolism;Metabolism;Metabolism;Metabolism;Metabolism	Global and overview maps;Global and overview maps;Biosynthesis of other secondary metabolites;Biosynthesis of other secondary metabolites;Biosynthesis of other secondary metabolites	ko01100//Metabolic pathways;ko01110//Biosynthesis of secondary metabolites;ko00940//Phenylpropanoid biosynthesis;ko00941//Flavonoid biosynthesis;ko00945//Stilbenoid, diarylheptanoid and gingerol biosynthesis	K13065;K13065;K13065;K13065;K13065	-	-	-	--
DG1C00104	1	3	2	209	42	6	0.07	0.18	0.12	12.21	2.44	0.4	0.123333	5.01667	5.34609	0.000114687	0.00508136	SALT	PREDICTED: jacalin-related lectin 9-like [Brachypodium distachyon]	-	-	-	-	-	-	-	--
DG2C04506	3	1	2	116	44	86	0.12	0.04	0.07	4.02	1.52	3.42	0.0766667	2.98667	5.28379	5.80707e-13	1.93224e-10	VEP1	PREDICTED: 3-oxo-Delta(4,5)-steroid 5-beta-reductase [Oryza brachyantha]	-	-	-	-	-	-	-	--
DG7C03685	0	0	1	26	8	7	0	0	0.04	0.94	0.29	0.29	0.0133333	0.506667	5.24793	0.000409644	0.0144544	--	Os06g0570950 [Oryza sativa Japonica Group]	-	-	-	-	-	-	-	bHLH
DG5C02477	0	1	2	87	19	9	0	0.04	0.07	3	0.65	0.36	0.0366667	1.33667	5.18803	7.30044e-06	0.000529226	TPS1	zingiberene synthase-like [Aegilops tauschii subsp. tauschii] [Aegilops tauschii]	-	-	-	-	GO:0044424//intracellular part	GO:0016838//carbon-oxygen lyase activity, acting on phosphates;GO:0046872//metal ion binding	GO:0006721//terpenoid metabolic process;GO:0006950//response to stress	--
DG1C00281	0	1	3	95	10	20	0	0.03	0.09	2.9	0.3	0.7	0.04	1.3	5.02237	5.86843e-06	0.000435862	UGT79	UDP-glycosyltransferase 74E2-like [Aegilops tauschii subsp. tauschii] [Aegilops tauschii]	-	-	-	-	-	GO:0016757//transferase activity, transferring glycosyl groups	-	--
DG5C05927	1	0	0	20	5	10	0.04	0	0	0.64	0.16	0.37	0.0133333	0.39	4.87036	0.000789682	0.0239743	BGLU5	beta-glucosidase 5-like isoform X1 [Aegilops tauschii subsp. tauschii] [Aegilops tauschii]	Metabolism;Metabolism;Metabolism;Metabolism;Metabolism	Global and overview maps;Global and overview maps;Biosynthesis of other secondary metabolites;Carbohydrate metabolism;Metabolism of other amino acids	ko01100//Metabolic pathways;ko01110//Biosynthesis of secondary metabolites;ko00940//Phenylpropanoid biosynthesis;ko00500//Starch and sucrose metabolism;ko00460//Cyanoamino acid metabolism	K01188;K01188;K01188;K01188;K01188	-	-	-	--
DG7C02240	5	10	4	99	208	217	0.19	0.33	0.13	3.16	6.61	7.96	0.216667	5.91	4.76961	1.70002e-21	2.02023e-18	co-2	polyphenol oxidase, partial [Triticum aestivum]	Metabolism;Metabolism;Metabolism;Metabolism	Global and overview maps;Global and overview maps;Amino acid metabolism;Biosynthesis of other secondary metabolites	ko01100//Metabolic pathways;ko01110//Biosynthesis of secondary metabolites;ko00350//Tyrosine metabolism;ko00950//Isoquinoline alkaloid biosynthesis	K00422;K00422;K00422;K00422	-	-	-	--
DG6C05720	0	1	1	28	19	6	0	0.02	0.02	0.56	0.38	0.14	0.0133333	0.36	4.75489	0.000255578	0.00982	SBT3.9	subtilisin-like protease SBT3.9 [Aegilops tauschii subsp. tauschii] [Aegilops tauschii]	-	-	-	-	-	-	-	--
DG1C03445	1	1	3	81	12	34	0.07	0.06	0.17	4.6	0.68	2.22	0.1	2.5	4.64386	8.26838e-07	7.74992e-05	JUB1	PREDICTED: transcription factor JUNGBRUNNEN 1-like [Setaria italica]	-	-	-	-	-	-	-	NAC
DG3C01413	0	0	2	19	8	21	0	0	0.11	1.02	0.43	1.3	0.0366667	0.916667	4.64386	0.000363111	0.0132046	TCEA2	tuliposide A-converting enzyme 2, chloroplastic-like [Aegilops tauschii subsp. tauschii] [Aegilops tauschii]	-	-	-	-	-	GO:0003824//catalytic activity	-	--
DG2C06396	4	20	1	187	217	227	0.54	2.39	0.12	21.38	24.7	29.79	1.01667	25.29	4.63665	1.95286e-06	0.000164922	Os01g0803200	multicystatin [Helianthus annuus]	-	-	-	-	-	GO:0004857//enzyme inhibitor activity	GO:0010466//negative regulation of peptidase activity	--
DG2C01671	7	3	5	160	69	153	0.26	0.1	0.16	5.07	2.18	5.56	0.173333	4.27	4.62262	3.18811e-17	2.04002e-14	LAC19	laccase-19-like isoform X2 [Aegilops tauschii subsp. tauschii] [Aegilops tauschii]	-	-	-	-	-	GO:0003824//catalytic activity	GO:0044710//single-organism metabolic process	--
DG2C03684	1	1	1	48	27	2	0.09	0.08	0.08	3.69	2.07	0.18	0.0833333	1.98	4.57046	0.000153981	0.00648554	CRRSP38	cysteine-rich repeat secretory protein 38-like [Aegilops tauschii subsp. tauschii] [Aegilops tauschii]	-	-	-	-	-	-	-	--
DG4C02228	0	1	1	18	23	6	0	0.06	0.06	1.07	1.36	0.41	0.04	0.946667	4.56478	0.000433177	0.0150306	BPM2	Speckle-type POZ protein-like protein [Aegilops tauschii]	-	-	-	-	-	-	-	--
DG3C04148	2	3	4	178	41	20	0.07	0.09	0.11	4.58	1.05	0.58	0.09	2.07	4.52356	1.54168e-08	2.39506e-06	CSLE6	cellulose synthase-like protein E6 [Aegilops tauschii subsp. tauschii] [Aegilops tauschii]	-	-	-	-	-	-	-	--
MSTRG.22960	0	0	2	30	10	16	0	0	0.24	2.87	0.92	1.7	0.08	1.83	4.5157	0.000156259	0.00654833	UGT73C7	UGT98B4 [Avena strigosa]	-	-	-	-	-	GO:0016758//transferase activity, transferring hexosyl groups	-	UGT73C7
DG2C00197	6	3	8	76	180	109	0.38	0.17	0.44	4.14	9.76	6.81	0.33	6.90333	4.38676	2.02747e-17	1.40546e-14	CCR1	cinnamoyl CoA reductase [Lolium perenne]	Metabolism;Metabolism;Metabolism	Global and overview maps;Global and overview maps;Biosynthesis of other secondary metabolites	ko01100//Metabolic pathways;ko01110//Biosynthesis of secondary metabolites;ko00940//Phenylpropanoid biosynthesis	K09753;K09753;K09753	-	GO:0048037//cofactor binding	-	--
DG6C04138	1	2	0	38	15	13	0.06	0.1	0	1.83	0.72	0.72	0.0533333	1.09	4.35315	4.58204e-05	0.00239721	WRKY55	WRKY transcription factor 55-like [Aegilops tauschii subsp. tauschii] [Aegilops tauschii]	-	-	-	-	-	-	-	WRKY
DG6C05530	36	28	17	958	720	117	1.1	0.76	0.45	24.91	18.64	3.49	0.77	15.68	4.34792	1.55291e-07	1.85868e-05	SBT3.8	Subtilisin-like protease [Triticum urartu]	-	-	-	-	-	-	-	--
MSTRG.23071	1	0	3	33	33	10	0.09	0	0.18	2.27	2.23	0.79	0.09	1.76333	4.29224	2.09106e-05	0.001279	--	uncharacterized protein LOC123068956 [Triticum aestivum]	-	-	-	-	-	-	-	--
DG6C02707	2	2	11	182	47	42	0.2	0.18	0.93	15.23	3.92	4.04	0.436667	7.73	4.14586	1.20155e-08	1.95981e-06	GSTU6	PREDICTED: probable glutathione S-transferase GSTU6 [Brachypodium distachyon]	Metabolism	Metabolism of other amino acids	ko00480//Glutathione metabolism	K00799	-	-	-	--
DG1C00750	24	7	17	227	427	195	2.37	0.62	1.44	19.08	35.74	18.82	1.47667	24.5467	4.05511	1.16812e-22	1.68992e-19	RAP2-2	ethylene-responsive transcription factor ERF071-like isoform X1 [Aegilops tauschii subsp. tauschii] [Aegilops tauschii]	-	-	-	-	-	-	-	AP2-EREBP
DG4C02615	117	43	112	2379	2092	208	8.71	2.85	7.16	150.68	131.93	15.13	6.24	99.2467	3.9914	2.5618e-05	0.00148246	RIXI	class III endochitinase [Dactylis glomerata]	Metabolism;Metabolism	Global and overview maps;Carbohydrate metabolism	ko01100//Metabolic pathways;ko00520//Amino sugar and nucleotide sugar metabolism	K01183;K01183	-	-	GO:0000272//polysaccharide catabolic process	--
DG4C02624	0	2	4	63	19	10	0	0.08	0.15	2.34	0.7	0.43	0.0766667	1.15667	3.91523	5.61533e-05	0.00280127	At3g50280	uncharacterized acetyltransferase At3g50280-like [Aegilops tauschii subsp. tauschii] [Aegilops tauschii]	-	-	-	-	-	-	-	--
DG6C00638	6	8	5	184	51	65	0.19	0.22	0.13	4.83	1.33	1.96	0.18	2.70667	3.91045	2.5386e-11	6.59916e-09	SLAH2	S-type anion channel SLAH2-like [Aegilops tauschii subsp. tauschii] [Aegilops tauschii]	-	-	-	-	-	-	-	--
DG6C03220	2	1	0	26	3	21	0.08	0.04	0	0.88	0.1	0.82	0.04	0.6	3.90689	0.00102465	0.0293409	CYP89A2	cytochrome P450 89A2-like [Aegilops tauschii subsp. tauschii] [Aegilops tauschii]	-	-	-	-	-	GO:0016491//oxidoreductase activity;GO:0043169//cation binding;GO:0046906//tetrapyrrole binding	GO:0044710//single-organism metabolic process	--
DG4C05176	1	2	4	45	41	18	0.06	0.12	0.22	2.49	2.26	1.14	0.133333	1.96333	3.8802	3.87367e-07	4.05322e-05	--	Os06g0135800 [Oryza sativa Japonica Group]	-	-	-	-	-	-	-	--
DG0C00848	12	8	10	186	164	125	0.57	0.34	0.41	7.18	6.3	5.55	0.44	6.34333	3.84967	3.44764e-27	8.82436e-24	5MAT	phenolic glucoside malonyltransferase 2-like [Aegilops tauschii subsp. tauschii] [Aegilops tauschii]	-	-	-	-	-	-	-	--
DG4C04198	12	8	10	186	164	125	0.57	0.34	0.41	7.18	6.3	5.55	0.44	6.34333	3.84967	3.44764e-27	8.82436e-24	5MAT	phenolic glucoside malonyltransferase 2-like [Aegilops tauschii subsp. tauschii] [Aegilops tauschii]	-	-	-	-	-	-	-	--
DG3C05271	4	3	5	101	26	47	0.15	0.1	0.16	3.17	0.81	1.69	0.136667	1.89	3.78965	1.54757e-08	2.39506e-06	At3g47200	PREDICTED: UPF0481 protein At3g47200-like [Brachypodium distachyon]	-	-	-	-	-	-	-	--
DG7C03841	4	7	0	68	63	23	0.27	0.43	0	3.96	3.65	1.54	0.233333	3.05	3.70834	1.90924e-07	2.22126e-05	GSVIVT00023967001	Peroxidase 4 [Triticum urartu]	Metabolism;Metabolism;Metabolism	Global and overview maps;Global and overview maps;Biosynthesis of other secondary metabolites	ko01100//Metabolic pathways;ko01110//Biosynthesis of secondary metabolites;ko00940//Phenylpropanoid biosynthesis	K00430;K00430;K00430	-	-	-	--
DG2C06200	0	0	5	20	26	17	0	0	1.15	4.57	5.92	4.46	0.383333	4.98333	3.70044	0.000160287	0.00670023	--	OSE3 [Oryza sativa Indica Group]	-	-	-	-	-	-	-	--
DG7C03083	7	3	3	89	58	31	0.32	0.12	0.12	3.5	2.27	1.4	0.186667	2.39	3.67847	2.1172e-09	4.00271e-07	--	F-box domain containing protein [Zea mays]	-	-	-	-	-	-	-	--
DG6C01367	2	2	3	65	20	9	0.2	0.18	0.25	5.44	1.67	0.86	0.21	2.65667	3.66116	4.2421e-05	0.0022405	ERF110	ethylene-responsive transcription factor ERF110-like [Aegilops tauschii subsp. tauschii] [Aegilops tauschii]	-	-	-	-	-	-	-	AP2-EREBP
DG3C04721	6	0	3	37	33	46	0.43	0	0.19	2.26	2.01	3.23	0.206667	2.5	3.59655	2.98292e-07	3.21209e-05	--	TMV response-related protein [Zea mays]	-	-	-	-	-	-	-	--
DG3C04263	5	0	1	56	4	18	0.22	0	0.04	2.11	0.15	0.78	0.0866667	1.01333	3.54749	0.00136139	0.0359802	SCPL40	serine carboxypeptidase 2-like [Aegilops tauschii subsp. tauschii] [Aegilops tauschii]	-	-	-	-	-	-	-	--
DG4C00198	38	19	32	483	97	472	1.35	0.6	0.98	14.66	2.93	16.45	0.976667	11.3467	3.53826	3.86608e-06	0.000302682	CYP71P1	cytochrome P450 71A1-like [Aegilops tauschii subsp. tauschii] [Aegilops tauschii]	-	-	-	-	-	GO:0016491//oxidoreductase activity;GO:0046872//metal ion binding	-	--
DG4C04200	16	4	15	190	156	83	0.67	0.15	0.54	6.78	5.53	3.4	0.453333	5.23667	3.53	1.06153e-14	5.0459e-12	5MAT	phenolic glucoside malonyltransferase 2-like [Aegilops tauschii subsp. tauschii] [Aegilops tauschii]	-	-	-	-	-	-	-	--
DG5C01214	48	43	75	1286	406	280	3	2.39	4.02	68.37	21.49	17.09	3.13667	35.65	3.5066	1.4986e-07	1.80016e-05	GSTU6	glutathione transferase [Alopecurus myosuroides]	Metabolism	Metabolism of other amino acids	ko00480//Glutathione metabolism	K00799	GO:0044424//intracellular part	-	-	--
DG1C01892	2	0	2	35	8	6	0.06	0	0.05	0.87	0.2	0.17	0.0366667	0.413333	3.49476	0.00194316	0.0473938	SBT1.6	subtilisin-like protease SBT1.7 [Aegilops tauschii subsp. tauschii] [Aegilops tauschii]	-	-	-	-	-	-	-	--
DG1C03912	2	1	1	31	9	9	0.13	0.06	0.05	1.65	0.48	0.55	0.08	0.893333	3.48113	0.000729544	0.0226234	OsI_15387	probable aldo-keto reductase 3 [Aegilops tauschii subsp. tauschii] [Aegilops tauschii]	-	-	-	-	-	-	-	--
DG1C02167	13	15	40	369	320	89	1.87	1.92	4.95	45.22	39.04	12.52	2.91333	32.26	3.469	2.13054e-12	6.62538e-10	--	Os07g0558900 [Oryza sativa Japonica Group]	-	-	-	-	-	-	-	--
DG7C02303	2	1	3	52	14	3	0.11	0.05	0.14	2.45	0.66	0.16	0.1	1.09	3.44626	0.00122256	0.0333986	GER6	PREDICTED: putative germin-like protein 2-1 [Oryza sativa Japonica Group]	-	-	-	-	-	-	-	--
DG6C04544	42	31	44	606	464	236	1.42	0.93	1.28	17.44	13.3	7.8	1.21	12.8467	3.40832	1.0785e-25	2.24288e-22	PFK3	PREDICTED: ATP-dependent 6-phosphofructokinase 6 [Brachypodium distachyon]	Metabolism;Metabolism;Metabolism;Metabolism;Metabolism;Genetic Information Processing;Metabolism;Metabolism;Metabolism	Global and overview maps;Global and overview maps;Global and overview maps;Global and overview maps;Carbohydrate metabolism;Folding, sorting and degradation;Carbohydrate metabolism;Carbohydrate metabolism;Carbohydrate metabolism	ko01100//Metabolic pathways;ko01110//Biosynthesis of secondary metabolites;ko01200//Carbon metabolism;ko01230//Biosynthesis of amino acids;ko00010//Glycolysis / Gluconeogenesis;ko03018//RNA degradation;ko00052//Galactose metabolism;ko00051//Fructose and mannose metabolism;ko00030//Pentose phosphate pathway	K00850;K00850;K00850;K00850;K00850;K00850;K00850;K00850;K00850	-	GO:0032550//purine ribonucleoside binding	GO:0006090//pyruvate metabolic process;GO:0016310//phosphorylation	--
MSTRG.899	3	0	3	25	23	23	0.33	0	0.29	2.2	2.02	2.34	0.206667	2.18667	3.40336	1.46739e-05	0.000945488	--	-	-	-	-	-	-	-	-	--
MSTRG.22961	3	17	8	136	89	68	0.19	1.07	0.49	8.07	5.25	4.66	0.583333	5.99333	3.36097	1.04863e-11	2.93211e-09	UGT73D1	UGT98B4 [Avena strigosa]	-	-	-	-	-	GO:0016740//transferase activity	-	UGT73D1
DG2C04776	12	13	19	129	196	124	1.63	1.58	2.22	14.93	22.58	16.48	1.81	17.9967	3.31367	1.54106e-21	1.89916e-18	At3g01520	PREDICTED: universal stress protein A-like protein isoform X4 [Brachypodium distachyon]	-	-	-	-	-	-	-	--
DG4C02105	3	4	18	93	66	82	0.3	0.36	1.56	8	5.65	8.1	0.74	7.25	3.29238	1.15617e-09	2.31749e-07	--	PREDICTED: neurogenic locus notch homolog protein 1-like [Oryza sativa Japonica Group]	-	-	-	-	-	-	-	--
DG1C06423	2	10	9	42	108	54	0.51	2.28	1.98	9.16	23.44	13.52	1.59	15.3733	3.27333	9.87028e-09	1.65871e-06	--	H0410G08.2 [Oryza sativa Indica Group]	-	-	-	-	-	GO:0016740//transferase activity	-	--
DG5C01483	20	22	26	324	189	161	1.88	1.87	2.14	26.43	15.33	15.05	1.96333	18.9367	3.26981	1.80164e-22	2.39791e-19	Os08g0190100	Germin-like protein 12-2 [Triticum urartu]	-	-	-	-	-	-	-	--
DG1C04186	4	3	10	108	50	9	0.18	0.12	0.39	4.23	1.95	0.4	0.23	2.19333	3.25342	4.35837e-05	0.002291	naat-A	nicotianamine aminotransferase A isoform X2 [Aegilops tauschii subsp. tauschii] [Aegilops tauschii]	-	-	-	-	-	GO:0016769//transferase activity, transferring nitrogenous groups;GO:0043168//anion binding	GO:0019752//carboxylic acid metabolic process	--
DG1C03849	3	3	1	29	15	26	0.17	0.15	0.05	1.38	0.71	1.42	0.123333	1.17	3.24587	3.51369e-05	0.00192567	Os04g0338000	probable aldo-keto reductase 3 [Aegilops tauschii subsp. tauschii] [Aegilops tauschii]	-	-	-	-	-	-	-	--
DG5C01485	7	6	8	100	50	55	0.71	0.47	0.66	8.12	4.06	5.16	0.613333	5.78	3.23633	9.89116e-11	2.25424e-08	Os08g0189700	Germin-like protein 12-2 [Triticum urartu]	-	-	-	-	-	-	-	--
DG7C01090	9	8	6	117	52	58	0.45	0.35	0.26	4.94	2.19	2.81	0.353333	3.31333	3.22918	1.56556e-10	3.44983e-08	PLP1	patatin-like protein 2 [Aegilops tauschii subsp. tauschii] [Aegilops tauschii]	-	-	-	-	-	-	-	--
DG7C02513	18	19	18	328	41	156	0.77	0.72	0.66	11.98	1.49	6.55	0.716667	6.67333	3.21903	2.55379e-08	3.74339e-06	TDC1	Aromatic-L-amino-acid decarboxylase [Triticum urartu]	Metabolism;Metabolism;Metabolism;Metabolism;Metabolism;Metabolism;Metabolism;Metabolism	Global and overview maps;Global and overview maps;Amino acid metabolism;Amino acid metabolism;Biosynthesis of other secondary metabolites;Amino acid metabolism;Biosynthesis of other secondary metabolites;Biosynthesis of other secondary metabolites	ko01100//Metabolic pathways;ko01110//Biosynthesis of secondary metabolites;ko00380//Tryptophan metabolism;ko00360//Phenylalanine metabolism;ko00901//Indole alkaloid biosynthesis;ko00350//Tyrosine metabolism;ko00950//Isoquinoline alkaloid biosynthesis;ko00965//Betalain biosynthesis	K01593;K01593;K01593;K01593;K01593;K01593;K01593;K01593	-	-	-	--
DG4C04201	3	1	6	40	34	20	0.12	0.04	0.21	1.37	1.16	0.79	0.123333	1.10667	3.16559	4.50743e-06	0.000343991	3MAT	phenolic glucoside malonyltransferase 2-like [Aegilops tauschii subsp. tauschii] [Aegilops tauschii]	-	-	-	-	-	-	-	--
DG4C02384	72	29	94	711	288	767	2.27	0.81	2.54	19.06	7.69	23.61	1.87333	16.7867	3.16364	1.09384e-06	9.83966e-05	LAC19	laccase-19 [Aegilops tauschii subsp. tauschii] [Aegilops tauschii]	-	-	-	-	GO:0005576//extracellular region;GO:0043231//intracellular membrane-bounded organelle	GO:0016682//oxidoreductase activity, acting on diphenols and related substances as donors, oxygen as acceptor;GO:0046914//transition metal ion binding	GO:0009808//lignin metabolic process	--
DG2C02827	12	13	12	181	58	99	0.52	0.5	0.45	6.69	2.14	4.2	0.49	4.34333	3.14795	4.20761e-11	1.04481e-08	UGT75L6	cyanidin 3-O-rutinoside 5-O-glucosyltransferase-like [Aegilops tauschii subsp. tauschii] [Aegilops tauschii]	Metabolism	Global and overview maps	ko01110//Biosynthesis of secondary metabolites	K21371	-	-	-	--
DG7C03160	11	4	34	128	180	125	1.08	0.33	2.84	10.54	14.78	11.85	1.41667	12.39	3.1286	5.50831e-10	1.13138e-07	--	OSJNBa0013K16.15-like protein [Zea mays]	-	-	-	-	-	-	-	--
DG4C02746	1	4	2	19	22	20	0.15	0.52	0.25	2.37	2.74	2.87	0.306667	2.66	3.11668	8.01402e-05	0.00379855	CML25	probable calcium-binding protein CML25/26 [Aegilops tauschii subsp. tauschii] [Aegilops tauschii]	Organismal Systems	Environmental adaptation	ko04626//Plant-pathogen interaction	K13448	-	-	-	--
DG1C05172	6	3	1	64	20	10	0.45	0.2	0.06	4.11	1.28	0.74	0.236667	2.04333	3.11	0.000325691	0.0120145	WNK5	probable serine/threonine-protein kinase WNK5 [Aegilops tauschii subsp. tauschii] [Aegilops tauschii]	-	-	-	-	-	GO:0004672//protein kinase activity;GO:0032550//purine ribonucleoside binding	GO:0006464//cellular protein modification process;GO:0006796//phosphate-containing compound metabolic process;GO:0007568//aging	--
DG4C01329	9	16	29	312	107	55	0.67	1.06	1.85	19.7	6.73	3.99	1.19333	10.14	3.08699	6.06464e-08	8.10421e-06	Cht4	class IV endochitinase [Dactylis glomerata]	Metabolism;Metabolism	Global and overview maps;Carbohydrate metabolism	ko01100//Metabolic pathways;ko00520//Amino sugar and nucleotide sugar metabolism	K01183;K01183	-	-	-	--
DG3C06234	81	101	131	831	1399	506	17.15	19.07	23.83	149.81	251.11	104.72	20.0167	168.547	3.07387	1.77301e-24	2.83195e-21	--	PREDICTED: early nodulin-93-like [Setaria italica]	-	-	-	-	-	-	-	--
DG4C05333	0	5	8	42	32	33	0	0.8	1.24	6.45	4.9	5.82	0.68	5.72333	3.07325	4.68501e-06	0.000355101	GSTU1	probable glutathione S-transferase GSTU1 [Aegilops tauschii subsp. tauschii] [Aegilops tauschii]	Metabolism	Metabolism of other amino acids	ko00480//Glutathione metabolism	K00799	-	GO:0003824//catalytic activity	-	--
DG1C00768	13	29	8	59	159	194	1.66	3.29	0.87	6.39	17.16	24.14	1.94	15.8967	3.0346	1.64993e-08	2.52994e-06	--	universal stress protein PHOS34-like isoform X2 [Aegilops tauschii subsp. tauschii] [Aegilops tauschii]	-	-	-	-	-	-	-	--
DG5C05514	2	7	2	26	34	28	0.11	0.34	0.09	1.21	1.58	1.5	0.18	1.43	2.98995	8.92356e-06	0.00063175	At2g43860	PREDICTED: polygalacturonase-like isoform X1 [Brachypodium distachyon]	Metabolism;Metabolism	Global and overview maps;Carbohydrate metabolism	ko01100//Metabolic pathways;ko00040//Pentose and glucuronate interconversions	K01184;K01184	-	GO:0004553//hydrolase activity, hydrolyzing O-glycosyl compounds	GO:0044238//primary metabolic process;GO:0044710//single-organism metabolic process;GO:0045229//external encapsulating structure organization	--
DG2C02949	56	24	6	376	270	102	3.21	1.23	0.3	18.34	13.11	5.71	1.58	12.3867	2.97079	0.00163417	0.0414764	PER54	peroxidase 2-like [Aegilops tauschii subsp. tauschii] [Aegilops tauschii]	Metabolism;Metabolism;Metabolism	Global and overview maps;Global and overview maps;Biosynthesis of other secondary metabolites	ko01100//Metabolic pathways;ko01110//Biosynthesis of secondary metabolites;ko00940//Phenylpropanoid biosynthesis	K00430;K00430;K00430	-	-	-	--
DG1C04308	27	28	57	593	211	106	2.52	2.33	4.57	47.11	16.69	9.67	3.14	24.49	2.96336	4.13161e-09	7.27382e-07	GSTU6	probable glutathione S-transferase GSTU6 isoform X1 [Aegilops tauschii subsp. tauschii] [Aegilops tauschii]	Metabolism	Metabolism of other amino acids	ko00480//Glutathione metabolism	K00799	-	-	-	--
DG6C00986	7	10	6	49	94	44	0.46	0.58	0.34	2.73	5.21	2.81	0.46	3.58333	2.9616	3.76952e-09	6.67166e-07	Os05g0525900	zinc finger CCCH domain-containing protein 37-like [Aegilops tauschii subsp. tauschii] [Aegilops tauschii]	-	-	-	-	-	-	-	--
DG5C01572	57	59	61	676	446	306	2.48	2.29	2.28	25.05	16.45	13.02	2.35	18.1733	2.95109	2.14769e-26	4.76414e-23	CYP710A1	cytochrome P450 monooxygenase CYP710A8b [Triticum aestivum]	Metabolism;Metabolism;Metabolism	Global and overview maps;Global and overview maps;Lipid metabolism	ko01100//Metabolic pathways;ko01110//Biosynthesis of secondary metabolites;ko00100//Steroid biosynthesis	K09832;K09832;K09832	-	-	-	--
DG3C00991	8	6	13	109	74	35	0.32	0.21	0.44	3.67	2.48	1.35	0.323333	2.5	2.95083	1.35708e-08	2.15027e-06	DTX49	protein DETOXIFICATION 49-like [Aegilops tauschii subsp. tauschii] [Aegilops tauschii]	-	-	-	-	GO:0031224//intrinsic component of membrane	GO:0015291//secondary active transmembrane transporter activity	GO:0044763//single-organism cellular process	--
DG2C05427	82	74	75	509	553	736	3.83	3.08	3.01	20.26	21.92	33.63	3.30667	25.27	2.93398	5.45045e-32	3.62717e-28	GAD1	glutamate decarboxylase 1-like [Aegilops tauschii subsp. tauschii] [Aegilops tauschii]	Metabolism;Metabolism;Metabolism;Metabolism;Metabolism;Metabolism	Global and overview maps;Global and overview maps;Amino acid metabolism;Metabolism of other amino acids;Carbohydrate metabolism;Metabolism of other amino acids	ko01100//Metabolic pathways;ko01110//Biosynthesis of secondary metabolites;ko00250//Alanine, aspartate and glutamate metabolism;ko00410//beta-Alanine metabolism;ko00650//Butanoate metabolism;ko00430//Taurine and hypotaurine metabolism	K01580;K01580;K01580;K01580;K01580;K01580	-	GO:0016831//carboxy-lyase activity;GO:0043168//anion binding	GO:0009064//glutamine family amino acid metabolic process	--
MSTRG.23243	16	7	5	130	89	15	0.65	0.27	0.17	4.51	3.08	0.61	0.363333	2.73333	2.9113	2.6362e-05	0.00152022	--	-	-	-	-	-	-	-	-	--
DG5C05799	6	18	18	202	45	73	0.27	0.72	0.69	7.72	1.71	3.2	0.56	4.21	2.91032	4.14033e-07	4.23893e-05	--	Interferon-related developmental regulator 1 [Triticum urartu]	-	-	-	-	-	-	-	--
DG0C00479	23	41	16	122	227	256	0.73	1.16	0.44	3.3	6.11	7.94	0.776667	5.78333	2.89653	1.38808e-12	4.48419e-10	At1g80440	F-box/kelch-repeat protein At1g80440-like [Aegilops tauschii subsp. tauschii] [Aegilops tauschii]	-	-	-	-	-	-	-	--
DG6C04873	3	5	4	50	31	14	0.21	0.33	0.24	2.95	1.86	0.97	0.26	1.92667	2.88952	2.45784e-05	0.00144176	HSR201	PREDICTED: benzyl alcohol O-benzoyltransferase-like [Oryza sativa Japonica Group]	-	-	-	-	-	-	-	--
DG5C01482	4	7	6	68	38	25	0.39	0.61	0.5	5.62	3.12	2.37	0.5	3.70333	2.88882	8.43992e-07	7.86638e-05	Os08g0190100	germin-like protein 8-11 [Aegilops tauschii subsp. tauschii] [Aegilops tauschii]	-	-	-	-	-	-	-	--
DG2C06064	1557	1166	1858	5205	14131	14770	49	32.7	50.22	139.4	376.83	454.16	43.9733	323.463	2.8789	1.93601e-08	2.95498e-06	PDC2	PREDICTED: pyruvate decarboxylase 2 [Brachypodium distachyon]	Metabolism;Metabolism;Metabolism	Global and overview maps;Global and overview maps;Carbohydrate metabolism	ko01100//Metabolic pathways;ko01110//Biosynthesis of secondary metabolites;ko00010//Glycolysis / Gluconeogenesis	K01568;K01568;K01568	-	GO:0016831//carboxy-lyase activity;GO:0019842//vitamin binding;GO:0046872//metal ion binding	-	--
DG3C02602	72	57	27	684	438	128	5.22	3.7	1.67	42.07	26.78	9	3.53	25.95	2.87799	8.88479e-05	0.00412319	PRXC2	peroxidase 2-like [Aegilops tauschii subsp. tauschii] [Aegilops tauschii]	Metabolism;Metabolism;Metabolism	Global and overview maps;Global and overview maps;Biosynthesis of other secondary metabolites	ko01100//Metabolic pathways;ko01110//Biosynthesis of secondary metabolites;ko00940//Phenylpropanoid biosynthesis	K00430;K00430;K00430	-	-	-	--
DG3C00760	24	33	69	514	246	183	2.8	3.43	6.91	50.99	24.3	20.84	4.38	32.0433	2.87102	3.22502e-12	9.8449e-10	CYTB5-D	PREDICTED: cytochrome b5 isoform E [Brachypodium distachyon]	-	-	-	-	-	-	-	--
DG3C02095	12	31	6	219	85	71	0.44	1	0.19	6.76	2.61	2.52	0.543333	3.96333	2.8668	3.38964e-07	3.59194e-05	--	PREDICTED: probable cysteine desulfurase [Brachypodium distachyon]	-	-	-	-	-	-	-	--
DG1C05234	226	225	115	1242	1794	1240	25.18	22.35	11.01	117.8	169.42	135.02	19.5133	140.747	2.85057	9.42294e-25	1.6502e-21	--	Glycine--tRNA ligase beta subunit, partial [Anthurium amnicola]	-	-	-	-	-	-	-	--
MSTRG.35176	41	53	56	736	312	112	2.72	2.93	3.28	39.52	17	7.72	2.97667	21.4133	2.84674	3.52282e-05	0.00192567	OMT1	caffeic acid O-methyltransferase [Lolium perenne]	-	-	-	-	GO:0005911//cell-cell junction;GO:0016020//membrane;GO:0043231//intracellular membrane-bounded organelle;GO:0044444//cytoplasmic part	GO:0005515//protein binding;GO:0008171//O-methyltransferase activity;GO:0008757//S-adenosylmethionine-dependent methyltransferase activity	GO:0006575//cellular modified amino acid metabolic process;GO:0006595//polyamine metabolic process;GO:0006694//steroid biosynthetic process;GO:0006950//response to stress;GO:0009699//phenylpropanoid biosynthetic process;GO:0009891//positive regulation of biosynthetic process;GO:0051553//flavone biosynthetic process	OMT1
DG7C02275	187	366	188	1218	2195	1975	10.84	18.91	9.36	60.1	107.81	111.88	13.0367	93.2633	2.83873	8.33231e-22	1.06634e-18	ADH3	alcohol dehydrogenase 4 [Hordeum vulgare subsp. vulgare] [Hordeum vulgare]	Metabolism;Metabolism;Metabolism;Metabolism;Metabolism;Metabolism	Global and overview maps;Global and overview maps;Carbohydrate metabolism;Lipid metabolism;Amino acid metabolism;Lipid metabolism	ko01100//Metabolic pathways;ko01110//Biosynthesis of secondary metabolites;ko00010//Glycolysis / Gluconeogenesis;ko00592//alpha-Linolenic acid metabolism;ko00350//Tyrosine metabolism;ko00071//Fatty acid degradation	K18857;K18857;K18857;K18857;K18857;K18857	-	-	-	--
DG3C02092	13	15	26	197	146	50	0.44	0.47	0.79	5.86	4.32	1.73	0.566667	3.97	2.80857	3.62517e-09	6.45047e-07	--	PREDICTED: probable cysteine desulfurase [Brachypodium distachyon]	-	-	-	-	-	-	-	--
DG3C04073	5	4	0	23	34	11	0.41	0.29	0	1.62	2.38	0.89	0.233333	1.63	2.80441	0.000834424	0.0249996	GGP5	gamma-glutamyl peptidase 3-like [Aegilops tauschii subsp. tauschii] [Aegilops tauschii]	-	-	-	-	-	-	-	--
DG3C02091	69	146	72	961	772	349	2.41	4.54	2.16	28.6	22.89	11.94	3.03667	21.1433	2.79964	1.467e-15	7.62702e-13	--	PREDICTED: probable cysteine desulfurase [Brachypodium distachyon]	-	-	-	-	-	-	-	--
DG5C04153	20	16	6	187	60	64	0.61	0.44	0.16	4.89	1.56	1.92	0.403333	2.79	2.79022	4.68634e-07	4.73961e-05	TOGT1	UDP-glycosyltransferase [Avena strigosa]	-	-	-	-	-	-	-	--
DG6C00925	31	18	21	219	152	127	1.53	0.79	0.89	9.19	6.35	6.12	1.07	7.22	2.75439	5.08496e-16	2.91719e-13	HSFA4D	PREDICTED: LOW QUALITY PROTEIN: heat stress transcription factor A-4d-like [Brachypodium distachyon]	-	-	-	-	-	-	-	HSF
DG5C06208	25	21	23	341	67	81	1.95	1.46	1.54	22.67	4.44	6.18	1.65	11.0967	2.74959	5.24832e-07	5.21292e-05	HSP26-A	glutathione transferase GST 23-like [Aegilops tauschii subsp. tauschii] [Aegilops tauschii]	Metabolism	Metabolism of other amino acids	ko00480//Glutathione metabolism	K00799	-	-	-	--
DG4C02619	293	281	497	4197	2376	957	16.17	13.83	23.57	197.21	111.16	51.63	17.8567	120	2.7485	9.67388e-07	8.8431e-05	XIPI	xylanase inhibitor XIP-III [Triticum aestivum]	Metabolism;Metabolism	Global and overview maps;Carbohydrate metabolism	ko01100//Metabolic pathways;ko00520//Amino sugar and nucleotide sugar metabolism	K01183;K01183	-	-	GO:0006950//response to stress;GO:0044238//primary metabolic process	--
DG3C02512	369	378	621	5997	2856	818	15.53	14.18	22.45	214.84	101.87	33.64	17.3867	116.783	2.74778	0.000154446	0.00649688	AAMT2	PREDICTED: anthranilate O-methyltransferase 1-like [Oryza brachyantha]	-	-	-	-	-	-	-	--
DG1C05586	1	5	7	27	46	15	0.09	0.39	0.53	2.01	3.41	1.28	0.336667	2.23333	2.72981	0.000137589	0.00589207	Cht4	PREDICTED: chitinase 5-like [Brachypodium distachyon]	Metabolism;Metabolism	Global and overview maps;Carbohydrate metabolism	ko01100//Metabolic pathways;ko00520//Amino sugar and nucleotide sugar metabolism	K01183;K01183	-	-	GO:0009056//catabolic process;GO:0043170//macromolecule metabolic process	--
DG6C00558	9	5	10	62	13	83	0.37	0.18	0.35	2.15	0.45	3.3	0.3	1.96667	2.71272	8.25015e-05	0.00387734	TYDC	tyrosine decarboxylase 1-like [Aegilops tauschii subsp. tauschii] [Aegilops tauschii]	-	-	-	-	-	-	-	--
DG7C04471	224	172	413	2440	1379	1577	11.82	8.09	18.72	109.61	61.68	81.33	12.8767	84.2067	2.70918	2.01094e-19	1.76084e-16	At2g29370	tropinone reductase homolog At2g29290-like [Aegilops tauschii subsp. tauschii] [Aegilops tauschii]	Metabolism;Metabolism;Metabolism	Global and overview maps;Global and overview maps;Biosynthesis of other secondary metabolites	ko01100//Metabolic pathways;ko01110//Biosynthesis of secondary metabolites;ko00960//Tropane, piperidine and pyridine alkaloid biosynthesis	K08081;K08081;K08081	-	-	-	--
DG1C02221	39	26	74	429	316	182	1.01	0.6	1.65	9.48	6.96	4.62	1.08667	7.02	2.69156	4.83645e-13	1.65905e-10	SD18	receptor-like serine/threonine-protein kinase SD1-8 isoform X2 [Aegilops tauschii subsp. tauschii] [Aegilops tauschii]	-	-	-	-	-	GO:0004672//protein kinase activity;GO:0032550//purine ribonucleoside binding	GO:0006464//cellular protein modification process;GO:0008037//cell recognition	--
DG6C04006	38	9	81	332	371	151	5.2	1.1	9.52	38.66	43.02	20.19	5.27333	33.9567	2.68691	0.00102553	0.0293409	--	expressed protein [Oryza sativa Japonica Group]	-	-	-	-	-	-	-	--
DG6C03036	7	5	1	64	13	15	0.64	0.41	0.08	4.96	0.98	1.32	0.376667	2.42	2.68365	0.00126395	0.0341193	GSTU6	probable glutathione S-transferase GSTU6 [Aegilops tauschii subsp. tauschii] [Aegilops tauschii]	Metabolism	Metabolism of other amino acids	ko00480//Glutathione metabolism	K00799	-	-	-	--
DG4C05838	13	14	14	167	79	32	0.78	0.75	0.72	8.54	4.02	1.88	0.75	4.81333	2.68207	7.03102e-07	6.7227e-05	RIP30A	Protein synthesis inhibitor II [Aegilops tauschii]	-	-	-	-	-	GO:0016787//hydrolase activity	GO:0008152//metabolic process	--
DG5C04683	112	74	157	1235	564	480	6.32	3.72	7.61	59.32	26.97	26.47	5.88333	37.5867	2.67552	2.58713e-14	1.07605e-11	NAC068	NAC transcription factor 4 [Triticum aestivum]	-	-	-	-	GO:0043231//intracellular membrane-bounded organelle	-	GO:0010468//regulation of gene expression;GO:0034645//cellular macromolecule biosynthetic process	NAC
DG5C01947	82	94	137	1315	486	281	6.05	6.21	8.73	82.72	30.43	20.33	6.99667	44.4933	2.66885	1.92524e-05	0.00119072	--	PREDICTED: pathogen-related protein [Brachypodium distachyon]	-	-	-	-	-	-	-	--
DG7C00203	12	6	19	169	60	21	0.47	0.21	0.64	5.6	1.98	0.8	0.44	2.79333	2.66641	5.57322e-05	0.00278444	AAE20	benzoate--CoA ligase, peroxisomal-like [Aegilops tauschii subsp. tauschii] [Aegilops tauschii]	-	-	-	-	-	-	-	--
DG5C03691	18	18	10	158	110	44	0.55	0.49	0.26	4.1	2.84	1.31	0.433333	2.75	2.66588	3.32141e-08	4.74321e-06	CYP71D7	PREDICTED: cytochrome P450 71D7-like [Brachypodium distachyon]	-	-	-	-	-	-	-	--
DG2C02975	4	5	2	48	11	15	0.23	0.25	0.1	2.32	0.53	0.83	0.193333	1.22667	2.66558	0.000917073	0.0269089	RCS3	PREDICTED: cysteine synthase-like [Oryza brachyantha]	Metabolism;Metabolism;Metabolism;Metabolism;Metabolism;Metabolism	Global and overview maps;Global and overview maps;Global and overview maps;Global and overview maps;Amino acid metabolism;Energy metabolism	ko01100//Metabolic pathways;ko01110//Biosynthesis of secondary metabolites;ko01200//Carbon metabolism;ko01230//Biosynthesis of amino acids;ko00270//Cysteine and methionine metabolism;ko00920//Sulfur metabolism	K01738;K01738;K01738;K01738;K01738;K01738	-	-	-	--
DG7C02208	192	279	186	2052	1514	798	6.81	8.82	5.67	61.96	45.51	27.66	7.1	45.0433	2.66542	8.50919e-21	9.43782e-18	--	PREDICTED: probable cysteine desulfurase [Brachypodium distachyon]	-	-	-	-	-	-	-	--
DG3C04720	7	0	3	28	24	17	0.78	0	0.29	2.65	2.26	1.85	0.356667	2.25333	2.65941	0.000770056	0.0235106	--	TMV response-related protein [Zea mays]	-	-	-	-	-	-	-	--
MSTRG.15939	43	21	26	308	231	71	4.77	2.08	2.48	29.08	21.71	7.7	3.11	19.4967	2.64824	2.10754e-08	3.17011e-06	--	hypothetical protein BRADI_5g02205v3, partial [Brachypodium distachyon]	-	-	-	-	-	-	-	--
DG4C00484	23	18	18	111	143	128	2.21	1.54	1.49	9.09	11.66	12.03	1.74667	10.9267	2.64518	1.644e-16	9.72678e-14	PIL13	Transcription factor PIF3 [Aegilops tauschii]	Environmental Information Processing	Signal transduction	ko04075//Plant hormone signal transduction	K16189	-	-	-	bHLH
DG5C01945	792	920	1389	12538	3489	3977	46.64	48.29	70.26	628.52	174.14	228.88	55.0633	343.847	2.6426	3.05349e-05	0.00172792	--	pathogen-related protein-like [Aegilops tauschii subsp. tauschii] [Aegilops tauschii]	-	-	-	-	-	-	-	--
DG3C02094	41	45	25	386	182	157	1.45	1.39	0.74	11.49	5.39	5.37	1.19333	7.41667	2.63577	4.81692e-12	1.41839e-09	--	PREDICTED: probable cysteine desulfurase [Brachypodium distachyon]	-	-	-	-	-	-	-	--
DG2C02162	549	686	643	5189	4621	2352	20.8	23.17	20.93	167.35	148.38	87.08	21.6333	134.27	2.63381	1.83903e-30	8.74171e-27	CYP73A14	PREDICTED: cytochrome P450 CYP73A100 [Oryza sativa Japonica Group]	Metabolism;Metabolism;Metabolism;Metabolism;Metabolism;Metabolism;Metabolism	Global and overview maps;Global and overview maps;Biosynthesis of other secondary metabolites;Biosynthesis of other secondary metabolites;Amino acid metabolism;Metabolism of cofactors and vitamins;Biosynthesis of other secondary metabolites	ko01100//Metabolic pathways;ko01110//Biosynthesis of secondary metabolites;ko00940//Phenylpropanoid biosynthesis;ko00941//Flavonoid biosynthesis;ko00360//Phenylalanine metabolism;ko00130//Ubiquinone and other terpenoid-quinone biosynthesis;ko00945//Stilbenoid, diarylheptanoid and gingerol biosynthesis	K00487;K00487;K00487;K00487;K00487;K00487;K00487	-	GO:0016491//oxidoreductase activity;GO:0046906//tetrapyrrole binding;GO:0046914//transition metal ion binding	GO:0044710//single-organism metabolic process	--
DG2C05034	5	4	17	78	54	32	0.35	0.25	1.01	4.61	3.18	2.17	0.536667	3.32	2.62909	5.15951e-06	0.000387534	SAT4	PREDICTED: probable serine acetyltransferase 4 [Brachypodium distachyon]	Metabolism;Metabolism;Metabolism;Metabolism;Metabolism;Metabolism	Global and overview maps;Global and overview maps;Global and overview maps;Global and overview maps;Amino acid metabolism;Energy metabolism	ko01100//Metabolic pathways;ko01110//Biosynthesis of secondary metabolites;ko01200//Carbon metabolism;ko01230//Biosynthesis of amino acids;ko00270//Cysteine and methionine metabolism;ko00920//Sulfur metabolism	K00640;K00640;K00640;K00640;K00640;K00640	-	-	-	--
DG3C01248	191	196	248	1763	1505	822	19.81	18.12	22.1	155.67	132.31	83.33	20.01	123.77	2.62887	1.28134e-28	4.73727e-25	--	hypoxia induced protein conserved region containing protein [Zea mays]	-	-	-	-	-	-	-	--
DG4C03695	1185	1040	877	4562	6855	8004	72.63	56.82	46.17	238.02	356.11	479.44	58.54	357.857	2.61189	1.78731e-24	2.83195e-21	MEE14	CCG-binding protein 1 [Aegilops tauschii subsp. tauschii] [Aegilops tauschii]	-	-	-	-	-	-	-	--
DG1C03589	8	12	8	99	14	61	0.34	0.46	0.29	3.6	0.51	2.55	0.363333	2.22	2.61119	7.92983e-05	0.00376939	CYP81E1	isoflavone 2'-hydroxylase-like [Aegilops tauschii subsp. tauschii] [Aegilops tauschii]	-	-	-	-	-	GO:0016491//oxidoreductase activity;GO:0043169//cation binding;GO:0046906//tetrapyrrole binding	GO:0044710//single-organism metabolic process	--
DG4C03779	239	138	350	2641	1246	754	8.18	4.21	10.29	76.93	36.14	25.21	7.56	46.0933	2.6081	1.34372e-05	0.000881872	CYP81E1	P450 [Lolium rigidum]	Metabolism	Global and overview maps	ko01100//Metabolic pathways	K00512	-	-	-	--
DG4C04721	10	5	5	79	38	14	0.36	0.16	0.16	2.45	1.17	0.5	0.226667	1.37333	2.59904	0.00013851	0.00592387	Os03g0663800	globulin 3 [Triticum aestivum]	-	-	-	-	-	-	-	--
DG7C04504	11	10	11	94	71	37	0.38	0.3	0.32	2.73	2.05	1.23	0.333333	2.00333	2.58736	2.27775e-08	3.39865e-06	RGA2	disease resistance protein RGA2-like [Aegilops tauschii subsp. tauschii] [Aegilops tauschii]	-	-	-	-	-	-	-	--
DG4C02383	3	2	13	45	12	49	0.11	0.07	0.42	1.43	0.38	1.79	0.2	1.2	2.58496	0.000907317	0.0266697	LAC19	laccase-19 [Aegilops tauschii subsp. tauschii] [Aegilops tauschii]	-	-	-	-	GO:0005576//extracellular region;GO:0043231//intracellular membrane-bounded organelle	GO:0016682//oxidoreductase activity, acting on diphenols and related substances as donors, oxygen as acceptor;GO:0046914//transition metal ion binding	GO:0009808//lignin metabolic process	--
DG2C05408	12	21	16	142	48	107	0.78	1.22	0.9	7.88	2.65	6.81	0.966667	5.78	2.57998	3.58022e-08	5.0265e-06	PER54	peroxidase A2-like [Aegilops tauschii subsp. tauschii] [Aegilops tauschii]	Metabolism;Metabolism;Metabolism	Global and overview maps;Global and overview maps;Biosynthesis of other secondary metabolites	ko01100//Metabolic pathways;ko01110//Biosynthesis of secondary metabolites;ko00940//Phenylpropanoid biosynthesis	K00430;K00430;K00430	-	-	-	--
DG6C04871	87	70	64	670	505	227	3.74	2.67	2.36	24.49	18.37	9.54	2.92333	17.4667	2.57892	2.07112e-14	9.06769e-12	HSR201	Os05g0155800 [Oryza sativa Japonica Group]	-	-	-	-	-	-	-	--
DG2C01120	3	3	1	17	14	13	0.15	0.13	0.04	0.71	0.58	0.62	0.106667	0.636667	2.57743	0.00189394	0.0463375	PUB20	CMPG [Dasypyrum villosum]	-	-	-	-	-	-	GO:0032446//protein modification by small protein conjugation	--
DG7C03230	34	33	58	244	320	197	3.13	2.74	4.6	19.22	25.09	17.79	3.49	20.7	2.56833	1.02023e-20	1.09507e-17	--	OSJNBa0013K16.15-like protein [Zea mays]	-	-	-	-	-	-	-	--
MSTRG.19752	11	62	56	289	273	205	0.59	2.96	2.58	13.19	12.41	10.74	2.04333	12.1133	2.5676	3.94456e-10	8.24461e-08	ADH3	alcohol dehydrogenase 3 [Hordeum vulgare subsp. vulgare] [Hordeum vulgare]	Metabolism;Metabolism;Metabolism;Metabolism;Metabolism;Metabolism	Global and overview maps;Global and overview maps;Carbohydrate metabolism;Lipid metabolism;Amino acid metabolism;Lipid metabolism	ko01100//Metabolic pathways;ko01110//Biosynthesis of secondary metabolites;ko00010//Glycolysis / Gluconeogenesis;ko00592//alpha-Linolenic acid metabolism;ko00350//Tyrosine metabolism;ko00071//Fatty acid degradation	K18857;K18857;K18857;K18857;K18857;K18857	GO:0044424//intracellular part	GO:0016616//oxidoreductase activity, acting on the CH-OH group of donors, NAD or NADP as acceptor;GO:0046914//transition metal ion binding	GO:0044710//single-organism metabolic process	ADH3
DG1C06410	26	8	42	174	225	72	3.61	0.99	5.01	20.56	26.47	9.77	3.20333	18.9333	2.56328	3.99092e-07	4.11356e-05	--	uncharacterized LOC100277143 [Zea mays]	-	-	-	-	-	-	-	--
DG2C05350	631	574	937	6297	4618	2277	56.8	46.06	72.45	482.53	352.33	200.32	58.4367	345.06	2.5619	8.81787e-19	7.33514e-16	HB	hemoglobin 1 [Triticum aestivum]	-	-	-	-	-	GO:0043169//cation binding;GO:0046906//tetrapyrrole binding	GO:0015669//gas transport	--
DG5C04147	49	46	64	450	279	241	1.45	1.21	1.62	11.32	6.99	6.96	1.42667	8.42333	2.56174	3.72194e-20	3.87012e-17	GH3.2	PREDICTED: probable indole-3-acetic acid-amido synthetase GH3.2 [Brachypodium distachyon]	Environmental Information Processing	Signal transduction	ko04075//Plant hormone signal transduction	K14487	-	GO:0003824//catalytic activity	GO:0009725//response to hormone;GO:0014070//response to organic cyclic compound	--
DG1C06167	11	6	5	64	27	44	0.22	0.1	0.08	1.07	0.45	0.84	0.133333	0.786667	2.56071	7.6035e-06	0.000548804	ABCB4	ABC transporter B family member 4-like [Aegilops tauschii subsp. tauschii] [Aegilops tauschii]	Environmental Information Processing	Membrane transport	ko02010//ABC transporters	K05658	-	-	-	--
DG4C05593	316	287	437	1485	2950	1863	22.74	18.41	27.02	90.98	179.96	131.04	22.7233	133.993	2.55991	8.69005e-25	1.6064e-21	P4H7	probable prolyl 4-hydroxylase 6 [Aegilops tauschii subsp. tauschii] [Aegilops tauschii]	Metabolism;Metabolism	Global and overview maps;Amino acid metabolism	ko01100//Metabolic pathways;ko00330//Arginine and proline metabolism	K00472;K00472	-	GO:0016705//oxidoreductase activity, acting on paired donors, with incorporation or reduction of molecular oxygen;GO:0019842//vitamin binding	GO:0044710//single-organism metabolic process	--
DG5C06520	489	504	1076	7285	3487	1849	22.67	20.82	42.81	287.33	136.93	83.75	28.7667	169.337	2.55742	4.64726e-05	0.00240487	Sb03g046810	cationic peroxidase SPC4-like [Aegilops tauschii subsp. tauschii] [Aegilops tauschii]	Metabolism;Metabolism;Metabolism	Global and overview maps;Global and overview maps;Biosynthesis of other secondary metabolites	ko01100//Metabolic pathways;ko01110//Biosynthesis of secondary metabolites;ko00940//Phenylpropanoid biosynthesis	K00430;K00430;K00430	-	-	-	--
DG3C06451	6	13	7	96	35	27	0.24	0.47	0.24	3.32	1.2	1.07	0.316667	1.86333	2.55685	2.28675e-05	0.00136117	CGT	UDP-glucose:2-hydroxyflavanone C-glucosyltransferase-like [Aegilops tauschii subsp. tauschii] [Aegilops tauschii]	-	-	-	-	-	GO:0016757//transferase activity, transferring glycosyl groups	-	--
DG4C06148	41	33	77	510	228	178	1.9	1.36	3.07	20.13	8.96	8.07	2.11	12.3867	2.55347	2.23765e-10	4.77279e-08	RhGT1	anthocyanidin 5,3-O-glucosyltransferase-like [Aegilops tauschii subsp. tauschii] [Aegilops tauschii]	Metabolism;Metabolism	Global and overview maps;Biosynthesis of other secondary metabolites	ko01110//Biosynthesis of secondary metabolites;ko00941//Flavonoid biosynthesis	K22845;K22845	-	GO:0016757//transferase activity, transferring glycosyl groups	-	--
DG2C02874	4	3	7	12	46	25	0.23	0.16	0.35	0.6	2.29	1.43	0.246667	1.44	2.54543	0.000425947	0.0148719	At1g80440	PREDICTED: F-box/kelch-repeat protein At1g80440 [Oryza sativa Japonica Group]	-	-	-	-	-	-	-	--
DG3C04948	118	146	67	1012	638	313	2.42	2.67	1.18	17.68	11.1	6.28	2.09	11.6867	2.48329	4.11336e-11	1.02908e-08	AAO	L-ascorbate oxidase-like [Aegilops tauschii subsp. tauschii] [Aegilops tauschii]	-	-	-	-	-	GO:0016491//oxidoreductase activity	-	--
DG2C04837	58	64	92	619	363	247	8	7.75	10.86	72.09	42.12	33.07	8.87	49.0933	2.46852	2.89242e-15	1.43645e-12	PR1	pathogenesis-related protein 1-like [Aegilops tauschii subsp. tauschii] [Aegilops tauschii]	-	-	-	-	-	-	GO:0050896//response to stimulus	--
DG1C02229	69	46	94	531	337	321	6.1	3.63	7.14	39.98	25.26	27.75	5.62333	30.9967	2.46262	2.39279e-17	1.59235e-14	BAK1	PREDICTED: somatic embryogenesis receptor kinase 1 isoform X1 [Brachypodium distachyon]	-	-	-	-	-	-	-	--
MSTRG.11920	119	110	137	1103	612	392	10.61	8.74	10.49	83.72	46.25	34.16	9.94667	54.71	2.45952	1.72314e-15	8.82087e-13	CYTB5-D	cytochrome b5 [Brachypodium distachyon]	-	-	-	-	GO:0031090//organelle membrane;GO:0044434//chloroplast part	GO:0046906//tetrapyrrole binding	GO:0006694//steroid biosynthetic process;GO:0009617//response to bacterium;GO:0016104//triterpenoid biosynthetic process;GO:0043446//cellular alkane metabolic process	CYTB5-D
DG3C01711	15	15	10	26	115	85	0.44	0.39	0.25	0.65	2.85	2.43	0.36	1.97667	2.457	1.02286e-05	0.000707583	HSFA3	heat stress transcription factor A-3-like [Aegilops tauschii subsp. tauschii] [Aegilops tauschii]	-	-	-	-	-	-	GO:0006950//response to stress;GO:0010467//gene expression;GO:0034645//cellular macromolecule biosynthetic process	HSF
DG5C03001	14	8	19	111	52	69	0.99	0.5	1.15	6.65	3.1	4.74	0.88	4.83	2.45645	8.10406e-08	1.03316e-05	GSTU6	probable glutathione S-transferase GSTU6 [Aegilops tauschii subsp. tauschii] [Aegilops tauschii]	Metabolism	Metabolism of other amino acids	ko00480//Glutathione metabolism	K00799	-	-	-	--
DG1C06417	107	151	276	1904	657	459	8	10.05	17.67	120.7	41.5	33.41	11.9067	65.2033	2.45318	0.00020849	0.00832807	GSTF1	glutathione transferase [Lolium rigidum]	Metabolism	Metabolism of other amino acids	ko00480//Glutathione metabolism	K00799	-	-	-	--
DG2C00912	6	3	9	61	38	6	0.43	0.19	0.55	3.69	2.29	0.42	0.39	2.13333	2.45156	0.00172644	0.0432571	EXO	protein EXORDIUM-like [Aegilops tauschii subsp. tauschii] [Aegilops tauschii]	-	-	-	-	-	-	-	--
DG5C05409	173	137	216	669	1274	997	9.06	6.39	9.71	29.82	56.53	51.01	8.38667	45.7867	2.44876	8.3504e-21	9.43782e-18	OsI_04666	stearoyl-[acyl-carrier-protein] 9-desaturase 1, chloroplastic-like [Aegilops tauschii subsp. tauschii] [Aegilops tauschii]	Metabolism;Metabolism;Metabolism	Global and overview maps;Lipid metabolism;Lipid metabolism	ko01212//Fatty acid metabolism;ko01040//Biosynthesis of unsaturated fatty acids;ko00061//Fatty acid biosynthesis	K03921;K03921;K03921	-	-	-	--
DG3C03632	177	264	140	1678	1002	644	4.06	5.4	2.76	32.76	19.48	14.43	4.07333	22.2233	2.44779	1.36408e-14	6.19113e-12	At1g51890	probable LRR receptor-like serine/threonine-protein kinase At1g51860 [Aegilops tauschii subsp. tauschii] [Aegilops tauschii]	-	-	-	-	-	GO:0016772//transferase activity, transferring phosphorus-containing groups	-	--
DG3C06290	4	3	5	39	23	7	0.19	0.12	0.2	1.54	0.9	0.32	0.17	0.92	2.4361	0.00172397	0.0432279	--	putrescine hydroxycinnamoyltransferase 3-like [Aegilops tauschii subsp. tauschii] [Aegilops tauschii]	-	-	-	-	-	GO:0016746//transferase activity, transferring acyl groups	-	--
DG7C03648	6	10	7	58	51	21	1.15	1.71	1.15	9.46	8.28	3.93	1.33667	7.22333	2.43403	9.4397e-06	0.000658483	--	hypothetical protein TRIUR3_15866 [Triticum urartu]	-	-	-	-	-	-	-	--
DG5C06299	23	20	46	305	76	111	1.93	1.5	3.32	21.83	5.41	9.12	2.25	12.12	2.42939	1.20342e-06	0.00010678	Os01g0953600	probable NADPH:quinone oxidoreductase 1 [Aegilops tauschii subsp. tauschii] [Aegilops tauschii]	-	-	-	-	-	-	-	--
DG2C01514	9	13	2	62	53	22	0.62	0.8	0.12	3.66	3.09	1.49	0.513333	2.74667	2.41971	0.000101675	0.00462175	--	circumsporozoite protein-like [Aegilops tauschii subsp. tauschii] [Aegilops tauschii]	-	-	-	-	-	-	-	--
DG3C06614	23	18	21	190	77	80	0.68	0.47	0.53	4.76	1.92	2.3	0.56	2.99333	2.41825	1.39028e-08	2.19243e-06	GLR2.8	glutamate receptor 2.8-like [Aegilops tauschii subsp. tauschii] [Aegilops tauschii]	-	-	-	-	-	-	-	--
DG2C06119	7	1	7	51	18	16	0.62	0.08	0.53	3.82	1.34	1.38	0.41	2.18	2.41063	0.00141217	0.0369642	TIFY11A	protein TIFY 11a-like [Aegilops tauschii subsp. tauschii] [Aegilops tauschii]	Environmental Information Processing	Signal transduction	ko04075//Plant hormone signal transduction	K13464	-	-	-	Tify
DG7C05100	5	11	6	76	12	30	0.15	0.3	0.16	2	0.31	0.91	0.203333	1.07333	2.40018	0.000810563	0.0244521	Os06g0508700	probable methionine--tRNA ligase [Aegilops tauschii subsp. tauschii] [Aegilops tauschii]	Genetic Information Processing;Metabolism	Translation;Metabolism of other amino acids	ko00970//Aminoacyl-tRNA biosynthesis;ko00450//Selenocompound metabolism	K01874;K01874	-	-	-	--
DG7C03006	13	6	17	41	94	60	0.79	0.33	0.89	2.13	4.86	3.58	0.67	3.52333	2.39471	1.33517e-06	0.000117842	Ldhc	L-lactate dehydrogenase B-like [Aegilops tauschii subsp. tauschii] [Aegilops tauschii]	Metabolism;Metabolism;Metabolism;Metabolism;Metabolism;Metabolism	Global and overview maps;Global and overview maps;Carbohydrate metabolism;Amino acid metabolism;Carbohydrate metabolism;Carbohydrate metabolism	ko01100//Metabolic pathways;ko01110//Biosynthesis of secondary metabolites;ko00010//Glycolysis / Gluconeogenesis;ko00270//Cysteine and methionine metabolism;ko00620//Pyruvate metabolism;ko00640//Propanoate metabolism	K00016;K00016;K00016;K00016;K00016;K00016	-	-	-	--
DG5C06785	160	54	242	1127	527	798	6.29	1.89	8.17	37.69	17.55	30.64	5.45	28.6267	2.39303	0.000212904	0.00846375	CYP81F3	P450 [Lolium rigidum]	Metabolism	Global and overview maps	ko01100//Metabolic pathways	K00512	-	-	-	--
MSTRG.19753	8	28	7	43	93	91	0.86	2.67	0.64	3.92	8.44	9.52	1.39	7.29333	2.39149	1.62411e-05	0.0010235	ADH3	alcohol dehydrogenase 3 [Hordeum vulgare subsp. vulgare] [Hordeum vulgare]	Metabolism;Metabolism;Metabolism;Metabolism;Metabolism;Metabolism	Global and overview maps;Global and overview maps;Carbohydrate metabolism;Lipid metabolism;Amino acid metabolism;Lipid metabolism	ko01100//Metabolic pathways;ko01110//Biosynthesis of secondary metabolites;ko00010//Glycolysis / Gluconeogenesis;ko00592//alpha-Linolenic acid metabolism;ko00350//Tyrosine metabolism;ko00071//Fatty acid degradation	K18857;K18857;K18857;K18857;K18857;K18857	GO:0044424//intracellular part	GO:0016616//oxidoreductase activity, acting on the CH-OH group of donors, NAD or NADP as acceptor;GO:0046914//transition metal ion binding	GO:0044710//single-organism metabolic process	ADH3
DG2C01256	2	8	4	35	24	16	0.11	0.37	0.18	1.57	1.07	0.82	0.22	1.15333	2.39023	0.000440058	0.0152051	TBL19	protein trichome birefringence-like 19 [Aegilops tauschii subsp. tauschii] [Aegilops tauschii]	-	-	-	-	-	-	-	--
MSTRG.7703	27	30	24	208	129	105	4.03	3.99	3.07	26.41	16.31	15.3	3.69667	19.34	2.38729	1.09876e-12	3.58433e-10	--	-	-	-	-	-	-	-	-	--
DG7C03446	289	435	389	3368	1735	969	8.86	11.89	10.24	87.9	45.09	29.04	10.33	54.01	2.38639	5.55253e-13	1.86621e-10	At4g34480	PREDICTED: glucan endo-1,3-beta-glucosidase 3-like [Brachypodium distachyon]	-	-	-	-	-	-	-	--
DG1C06958	93	168	129	1350	626	170	11.51	18.53	13.71	142.19	65.63	20.56	14.5833	76.1267	2.38408	0.00148032	0.0383616	PRMS	PREDICTED: pathogenesis-related protein 1-like [Brachypodium distachyon]	Organismal Systems;Environmental Information Processing;Environmental Information Processing	Environmental adaptation;Signal transduction;Signal transduction	ko04626//Plant-pathogen interaction;ko04075//Plant hormone signal transduction;ko04016//MAPK signaling pathway - plant	K13449;K13449;K13449	-	-	-	--
DG6C02908	47	34	52	205	336	180	4.42	2.85	4.2	16.42	26.8	16.56	3.82333	19.9267	2.3818	1.08623e-15	5.92512e-13	NIP1	NEP1-interacting protein-like 1 [Aegilops tauschii subsp. tauschii] [Aegilops tauschii]	-	-	-	-	-	GO:0043169//cation binding	-	--
DG5C03139	42	41	54	390	118	217	0.59	0.51	0.65	4.64	1.4	2.96	0.583333	3	2.36257	2.30857e-09	4.26752e-07	ABCG37	PREDICTED: ABC transporter G family member 37 [Brachypodium distachyon]	-	-	-	-	-	GO:0017111//nucleoside-triphosphatase activity;GO:0032550//purine ribonucleoside binding	-	--
DG2C06393	121	79	135	1031	492	287	6.61	3.85	6.34	47.96	22.79	15.33	5.6	28.6933	2.35722	5.35007e-10	1.1057e-07	MO2	PREDICTED: FAD-dependent urate hydroxylase-like [Brachypodium distachyon]	-	-	-	-	-	GO:0003824//catalytic activity	GO:0044710//single-organism metabolic process	--
DG3C05529	187	176	187	1992	481	491	4.04	3.39	3.47	36.59	8.8	10.35	3.63333	18.58	2.35438	0.000352158	0.0128484	CM-LOX2	probable lipoxygenase 8, chloroplastic [Aegilops tauschii subsp. tauschii] [Aegilops tauschii]	Metabolism;Metabolism;Metabolism;Metabolism	Global and overview maps;Global and overview maps;Lipid metabolism;Lipid metabolism	ko01100//Metabolic pathways;ko01110//Biosynthesis of secondary metabolites;ko00592//alpha-Linolenic acid metabolism;ko00591//Linoleic acid metabolism	K00454;K00454;K00454;K00454	-	-	-	--
DG1C06064	91	95	119	788	471	350	2.49	2.33	2.8	18.43	10.96	9.39	2.54	12.9267	2.34745	1.64614e-17	1.1654e-14	ZB8	PREDICTED: phenylalanine ammonia-lyase-like [Brachypodium distachyon]	Metabolism;Metabolism;Metabolism;Metabolism	Global and overview maps;Global and overview maps;Biosynthesis of other secondary metabolites;Amino acid metabolism	ko01100//Metabolic pathways;ko01110//Biosynthesis of secondary metabolites;ko00940//Phenylpropanoid biosynthesis;ko00360//Phenylalanine metabolism	K10775;K10775;K10775;K10775	GO:0044424//intracellular part	GO:0016841//ammonia-lyase activity	GO:0006558//L-phenylalanine metabolic process;GO:0009699//phenylpropanoid biosynthetic process	--
DG4C01574	68	66	37	377	340	191	3.62	3.13	1.69	17.07	15.33	9.93	2.81333	14.11	2.32637	2.0641e-13	7.71695e-11	--	serine/arginine repetitive matrix protein 1-like [Aegilops tauschii subsp. tauschii] [Aegilops tauschii]	-	-	-	-	-	-	-	--
DG2C03001	19	7	3	98	43	19	0.75	0.25	0.1	3.31	1.45	0.74	0.366667	1.83333	2.32193	0.00120249	0.0329857	At4g22030	probable F-box protein At4g22030 [Aegilops tauschii subsp. tauschii] [Aegilops tauschii]	-	-	-	-	-	-	-	--
DG4C01953	188	301	176	1416	885	1096	15.35	21.93	12.35	98.45	61.28	87.45	16.5433	82.3933	2.31628	4.1737e-20	4.20835e-17	UCC1	Blue copper protein [Triticum urartu]	-	-	-	-	-	-	-	--
DG3C06921	28	56	81	503	179	156	1.62	2.89	4.02	24.74	8.75	8.81	2.84333	14.1	2.31004	1.80416e-07	2.13636e-05	OPR1	12-oxophytodienoate reductase 1-like isoform X1 [Aegilops tauschii subsp. tauschii] [Aegilops tauschii]	Metabolism;Metabolism;Metabolism	Global and overview maps;Global and overview maps;Lipid metabolism	ko01100//Metabolic pathways;ko01110//Biosynthesis of secondary metabolites;ko00592//alpha-Linolenic acid metabolism	K05894;K05894;K05894	-	GO:0003824//catalytic activity;GO:0032553//ribonucleotide binding	GO:0044710//single-organism metabolic process	--
DG7C02319	45	41	78	402	181	243	3.45	2.8	5.14	26.23	11.76	18.2	3.79667	18.73	2.30255	2.32316e-11	6.13498e-09	Os08g0190100	germin-like protein 8-5 [Aegilops tauschii subsp. tauschii] [Aegilops tauschii]	-	-	-	-	-	-	-	--
DG2C03209	104	83	61	534	456	301	3.66	2.6	1.84	15.99	13.6	10.35	2.7	13.3133	2.30184	1.14606e-16	7.06183e-14	SBT3.9	subtilisin-like protease SBT3.9 [Aegilops tauschii subsp. tauschii] [Aegilops tauschii]	-	-	-	-	-	-	-	--
DG3C05793	100	109	114	811	458	382	4.59	4.46	4.49	31.68	17.81	17.13	4.51333	22.2067	2.29873	9.73648e-18	7.19937e-15	At3g50280	uncharacterized acetyltransferase At3g50280-like [Aegilops tauschii subsp. tauschii] [Aegilops tauschii]	-	-	-	-	-	-	-	--
DG2C02701	4	3	4	20	18	18	0.46	0.31	0.4	1.96	1.76	2.03	0.39	1.91667	2.29705	0.000835473	0.0249996	--	uncharacterized protein LOC109767976 [Aegilops tauschii subsp. tauschii] [Aegilops tauschii]	-	-	-	-	-	-	-	--
DG4C01351	272	365	307	773	2008	1913	6.83	8.16	6.62	16.51	42.71	46.91	7.20333	35.3767	2.29606	5.16242e-13	1.7528e-10	RBOHB	respiratory burst oxidase homolog protein B-like [Aegilops tauschii subsp. tauschii] [Aegilops tauschii]	Organismal Systems;Environmental Information Processing	Environmental adaptation;Signal transduction	ko04626//Plant-pathogen interaction;ko04016//MAPK signaling pathway - plant	K13447;K13447	GO:0031224//intrinsic component of membrane	GO:0046872//metal ion binding;GO:0050664//oxidoreductase activity, acting on NAD(P)H, oxygen as acceptor	GO:0044710//single-organism metabolic process	--
DG0C01085	567	588	1112	6973	3005	1454	18.2	16.82	30.65	190.48	81.73	45.6	21.89	105.937	2.27486	0.000560043	0.0182874	GULLO2	L-gulonolactone oxidase 2-like [Aegilops tauschii subsp. tauschii] [Aegilops tauschii]	-	-	-	-	-	-	-	--
DG6C02398	152	203	327	1759	1139	513	15.84	18.86	29.27	156.05	100.61	52.25	21.3233	102.97	2.27172	1.12202e-10	2.52258e-08	--	wali5 [Triticum aestivum]	-	-	-	-	-	GO:0016787//hydrolase activity	GO:0010466//negative regulation of peptidase activity	--
DG5C05813	50	40	35	285	202	148	3.05	2.18	1.83	14.8	10.45	8.82	2.35333	11.3567	2.27076	9.90701e-14	3.87819e-11	RRA2	predicted protein [Hordeum vulgare subsp. vulgare] [Hordeum vulgare]	-	-	-	-	-	-	-	--
DG2C00341	8	10	9	97	14	25	0.32	0.36	0.31	3.31	0.48	0.98	0.33	1.59	2.26849	0.00118879	0.0326638	CYP714C2	cytochrome P450 714C2 [Aegilops tauschii subsp. tauschii] [Aegilops tauschii]	-	-	-	-	-	-	-	--
DG1C02285	39	17	12	160	107	85	1.97	0.77	0.52	6.88	4.58	4.2	1.08667	5.22	2.26414	6.60755e-07	6.39126e-05	nep1	aspartic proteinase nepenthesin-1-like [Aegilops tauschii subsp. tauschii] [Aegilops tauschii]	-	-	-	-	-	GO:0016787//hydrolase activity	-	--
DG7C02130	43	47	34	314	178	128	4.17	4.05	2.8	25.91	14.65	12.15	3.67333	17.57	2.25795	7.01304e-11	1.65498e-08	Os08g0190100	germin-like protein 8-11 [Aegilops tauschii subsp. tauschii] [Aegilops tauschii]	-	-	-	-	-	-	-	--
DG6C01886	353	243	531	2791	2146	707	41.58	25.51	53.72	279.82	214.22	81.38	40.27	191.807	2.25188	8.91419e-05	0.00413107	ERF071	AP2/EREBP-like protein [Hordeum vulgare subsp. vulgare] [Hordeum vulgare]	-	-	-	-	-	-	-	AP2-EREBP
DG7C02228	8	9	3	43	37	21	0.87	0.87	0.28	3.98	3.41	2.23	0.673333	3.20667	2.25168	0.000108657	0.0048726	--	uncharacterized protein LOC109767289 [Aegilops tauschii subsp. tauschii] [Aegilops tauschii]	-	-	-	-	-	-	-	--
DG5C01265	10	5	7	40	21	46	1.04	0.46	0.62	3.54	1.85	4.67	0.706667	3.35333	2.24649	0.000126682	0.00553176	WRKY50	WRKY transcription factor WRKY24-like [Aegilops tauschii subsp. tauschii] [Aegilops tauschii]	-	-	-	-	-	-	-	WRKY
DG5C01162	92	49	116	491	341	419	4.14	1.96	4.48	18.79	12.99	18.41	3.52667	16.73	2.24606	1.11257e-13	4.30461e-11	UGT75L6	crocetin glucosyltransferase, chloroplastic-like [Aegilops tauschii subsp. tauschii] [Aegilops tauschii]	Metabolism	Global and overview maps	ko01110//Biosynthesis of secondary metabolites	K21371	-	-	-	--
DG1C07056	79	84	75	563	305	292	4.65	4.41	3.79	28.22	15.22	16.8	4.28333	20.08	2.22895	1.41467e-15	7.47172e-13	NHL6	PREDICTED: protein YLS9-like [Brachypodium distachyon]	-	-	-	-	-	-	-	--
DG3C04147	343	398	731	4555	1843	784	8.36	8.64	15.3	94.53	38.09	18.69	10.7667	50.4367	2.2279	0.00187846	0.0461283	CSLE6	cellulose synthase-like protein E6 [Aegilops tauschii subsp. tauschii] [Aegilops tauschii]	-	-	-	-	-	-	-	--
DG3C02765	23	19	19	137	82	78	1.12	0.83	0.8	5.71	3.41	3.73	0.916667	4.28333	2.22426	1.24317e-09	2.47696e-07	OPR1	12-oxophytodienoate reductase 1-like isoform X1 [Aegilops tauschii subsp. tauschii] [Aegilops tauschii]	Metabolism;Metabolism;Metabolism	Global and overview maps;Global and overview maps;Lipid metabolism	ko01100//Metabolic pathways;ko01110//Biosynthesis of secondary metabolites;ko00592//alpha-Linolenic acid metabolism	K05894;K05894;K05894	-	GO:0003824//catalytic activity;GO:0032553//ribonucleotide binding	GO:0044710//single-organism metabolic process	--
DG4C04324	16	13	9	106	49	33	1.49	1.08	0.72	8.42	3.88	3.01	1.09667	5.10333	2.21831	2.1611e-05	0.0013122	At4g39670	PREDICTED: ACD11 homolog protein [Brachypodium distachyon]	-	-	-	-	-	GO:0005319//lipid transporter activity;GO:0008289//lipid binding	GO:0006869//lipid transport	--
DG3C01679	27	21	33	137	200	60	3.79	2.63	3.98	16.36	23.78	8.23	3.46667	16.1233	2.21753	8.36102e-08	1.05781e-05	--	ATPase inhibitor [Zea mays]	-	-	-	-	-	-	GO:0009892//negative regulation of metabolic process	--
DG2C06063	753	798	831	1890	4224	4961	22.97	21.69	21.78	49.08	109.2	147.9	22.1467	102.06	2.20426	8.71551e-13	2.87129e-10	PDC2	PREDICTED: pyruvate decarboxylase 2 [Brachypodium distachyon]	Metabolism;Metabolism;Metabolism	Global and overview maps;Global and overview maps;Carbohydrate metabolism	ko01100//Metabolic pathways;ko01110//Biosynthesis of secondary metabolites;ko00010//Glycolysis / Gluconeogenesis	K01568;K01568;K01568	-	GO:0016831//carboxy-lyase activity;GO:0019842//vitamin binding;GO:0046872//metal ion binding	-	--
DG2C02985	377	345	377	1343	2087	1751	16.5	13.46	14.17	50.02	77.4	74.88	14.71	67.4333	2.19666	1.05523e-28	4.38898e-25	Os02g0224100	probable protein phosphatase 2C 12 [Aegilops tauschii subsp. tauschii] [Aegilops tauschii]	-	-	-	-	-	-	-	--
DG1C00760	675	750	982	3195	4927	3164	60.76	60.18	75.93	244.83	375.91	278.35	65.6233	299.697	2.19122	5.45514e-31	3.02524e-27	--	hypoxia induced protein conserved region containing protein [Zea mays]	-	-	-	-	GO:0031224//intrinsic component of membrane	-	-	--
DG6C02399	157	173	296	1593	986	397	16.01	15.72	25.93	138.27	85.21	39.56	19.22	87.68	2.18964	4.7998e-09	8.32004e-07	--	wali6 [Triticum aestivum]	-	-	-	-	-	-	GO:0010466//negative regulation of peptidase activity	--
DG3C02611	48	31	19	252	137	91	3.31	1.88	1.14	14.64	7.91	6.09	2.11	9.54667	2.17775	5.70789e-07	5.61906e-05	pod	peroxidase 2-like [Aegilops tauschii subsp. tauschii] [Aegilops tauschii]	Metabolism;Metabolism;Metabolism	Global and overview maps;Global and overview maps;Biosynthesis of other secondary metabolites	ko01100//Metabolic pathways;ko01110//Biosynthesis of secondary metabolites;ko00940//Phenylpropanoid biosynthesis	K00430;K00430;K00430	-	-	-	--
DG2C01086	10	7	4	42	35	24	2.53	1.58	0.87	9.05	7.51	5.94	1.66	7.5	2.17571	8.6459e-05	0.00404467	--	PREDICTED: protein RNA-directed DNA methylation 3-like [Setaria italica]	-	-	-	-	-	-	-	--
DG3C01474	27	54	107	422	223	210	1.22	2.18	4.16	16.25	8.55	9.28	2.52	11.36	2.17247	7.54411e-08	9.76742e-06	MLO1	PREDICTED: MLO-like protein 1 [Brachypodium distachyon]	-	-	-	-	GO:0031224//intrinsic component of membrane	-	GO:0006950//response to stress	--
DG5C02452	375	424	227	991	1762	1975	13.28	13.38	6.9	29.87	52.88	68.34	11.1867	50.3633	2.17059	5.4764e-12	1.59844e-09	--	sequence-specific DNA binding transcription factor [Zea mays]	-	-	-	-	-	-	-	Trihelix
DG4C01954	178	338	146	1367	806	883	15.96	27	11.19	104.19	61.14	77.22	18.05	80.85	2.16325	1.86796e-12	5.91949e-10	UCC1	Blue copper protein [Triticum urartu]	-	-	-	-	-	-	-	--
MSTRG.6612	5	8	10	34	36	33	0.24	0.34	0.41	1.39	1.46	1.55	0.33	1.46667	2.152	2.46114e-05	0.00144176	--	OJ991113_30.21 [Oryza sativa Japonica Group]	-	-	-	-	-	-	-	--
DG3C02089	138	214	143	928	751	588	4.89	6.75	4.36	28.01	22.58	20.38	5.33333	23.6567	2.14914	5.99334e-23	9.06465e-20	--	PREDICTED: probable cysteine desulfurase [Brachypodium distachyon]	-	-	-	-	-	-	-	--
DG5C03872	196	202	188	472	1063	1102	3.22	2.95	2.65	6.59	14.78	17.67	2.94	13.0133	2.1461	3.45877e-12	1.04625e-09	ABCB11	ABC transporter B family member 4-like [Aegilops tauschii subsp. tauschii] [Aegilops tauschii]	Environmental Information Processing	Membrane transport	ko02010//ABC transporters	K05658	-	-	-	--
DG5C03373	10	10	14	98	33	24	0.44	0.38	0.53	3.67	1.23	1.06	0.45	1.98667	2.14235	0.000278526	0.0105434	TOGT1	UDP-glycosyltransferase [Avena strigosa]	-	-	-	-	-	-	-	--
DG6C00151	68	43	71	417	252	171	2.08	1.17	1.87	10.87	6.54	5.12	1.70667	7.51	2.13763	1.78779e-10	3.88803e-08	LRK10L-1.2	LEAF RUST 10 DISEASE-RESISTANCE LOCUS RECEPTOR-LIKE PROTEIN KINASE-like 1.2 [Aegilops tauschii subsp. tauschii] [Aegilops tauschii]	-	-	-	-	-	-	-	--
DG6C04872	96	100	68	592	412	222	4.01	3.74	2.45	21.1	14.62	9.1	3.4	14.94	2.13557	3.35749e-11	8.46342e-09	HSR201	PREDICTED: benzyl alcohol O-benzoyltransferase-like [Oryza sativa Japonica Group]	-	-	-	-	-	-	-	--
MSTRG.19754	11	19	8	43	69	59	1.84	2.83	1.15	6.12	9.78	9.64	1.94	8.51333	2.13367	2.8961e-06	0.000232205	ADH3	alcohol dehydrogenase 2, partial [Saccharum officinarum]	Metabolism;Metabolism;Metabolism;Metabolism;Metabolism;Metabolism	Global and overview maps;Global and overview maps;Carbohydrate metabolism;Lipid metabolism;Amino acid metabolism;Lipid metabolism	ko01100//Metabolic pathways;ko01110//Biosynthesis of secondary metabolites;ko00010//Glycolysis / Gluconeogenesis;ko00592//alpha-Linolenic acid metabolism;ko00350//Tyrosine metabolism;ko00071//Fatty acid degradation	K18857;K18857;K18857;K18857;K18857;K18857	GO:0044424//intracellular part	GO:0016616//oxidoreductase activity, acting on the CH-OH group of donors, NAD or NADP as acceptor;GO:0046914//transition metal ion binding	GO:0044710//single-organism metabolic process	ADH3
DG3C02607	46	64	43	472	142	92	3.14	3.89	2.52	27.4	8.21	6.13	3.18333	13.9133	2.12786	1.28245e-05	0.000844993	pod	peroxidase 2-like [Aegilops tauschii subsp. tauschii] [Aegilops tauschii]	Metabolism;Metabolism;Metabolism	Global and overview maps;Global and overview maps;Biosynthesis of other secondary metabolites	ko01100//Metabolic pathways;ko01110//Biosynthesis of secondary metabolites;ko00940//Phenylpropanoid biosynthesis	K00430;K00430;K00430	-	-	-	--
DG5C04420	11	12	3	64	31	26	1.15	1.12	0.27	5.69	2.74	2.65	0.846667	3.69333	2.12506	0.000413079	0.0145447	--	Anthocyanidin 5,3-O-glucosyltransferase [Triticum urartu]	Metabolism;Metabolism	Global and overview maps;Biosynthesis of other secondary metabolites	ko01110//Biosynthesis of secondary metabolites;ko00941//Flavonoid biosynthesis	K22845;K22845	-	-	-	--
DG6C04235	57	84	60	546	281	95	1.79	2.36	1.62	14.62	7.49	2.92	1.92333	8.34333	2.11702	3.15342e-06	0.000251624	WAKL20	wall-associated receptor kinase-like 20 [Aegilops tauschii subsp. tauschii] [Aegilops tauschii]	-	-	-	-	-	GO:0001871//pattern binding;GO:0004672//protein kinase activity;GO:0032550//purine ribonucleoside binding	GO:0006464//cellular protein modification process;GO:0006796//phosphate-containing compound metabolic process	--
DG6C02229	356	465	387	2031	2002	1380	17.9	20.84	16.72	86.94	85.32	67.82	18.4867	80.0267	2.114	3.44903e-38	1.14763e-33	BG	basic 7S globulin-like [Aegilops tauschii subsp. tauschii] [Aegilops tauschii]	-	-	-	-	GO:0043231//intracellular membrane-bounded organelle	-	GO:0019538//protein metabolic process	--
DG3C01786	18	9	15	77	58	54	0.65	0.29	0.47	2.38	1.78	1.91	0.47	2.02333	2.106	3.62881e-07	3.82104e-05	At2g33490	hydroxyproline-rich glycoprotein family protein [Zea mays]	-	-	-	-	-	-	-	--
DG0C00308	31	23	34	226	69	98	1.44	0.95	1.36	8.95	2.72	4.45	1.25	5.37333	2.10389	2.24948e-06	0.00018573	MO2	3-hydroxybenzoate 6-hydroxylase 1 [Aegilops tauschii]	-	-	-	-	-	-	-	--
MSTRG.23072	63	68	99	617	205	204	5.31	5.12	7.2	44.31	14.68	16.79	5.87667	25.26	2.10378	1.10618e-07	1.3582e-05	--	uncharacterized protein LOC123068956 [Triticum aestivum]	-	-	-	-	-	-	-	--
DG4C02620	280	330	593	2742	1631	954	14.57	15.3	26.5	121.44	71.92	48.51	18.79	80.6233	2.10123	1.28529e-10	2.87024e-08	RIXI	class III endochitinase [Dactylis glomerata]	Metabolism;Metabolism	Global and overview maps;Carbohydrate metabolism	ko01100//Metabolic pathways;ko00520//Amino sugar and nucleotide sugar metabolism	K01183;K01183	-	-	GO:0000272//polysaccharide catabolic process	--
DG3C05899	47	28	46	228	247	77	2.38	1.28	1.98	9.8	10.57	3.82	1.88	8.06333	2.10064	2.15328e-07	2.42876e-05	--	PREDICTED: UPF0481 protein At3g47200-like [Brachypodium distachyon]	-	-	-	-	-	-	-	--
DG1C04114	129	101	238	1003	639	427	3.03	2.11	4.8	20.03	12.7	9.79	3.31333	14.1733	2.09682	1.73193e-10	3.79133e-08	HAK1	PREDICTED: potassium transporter 1-like [Brachypodium distachyon]	-	-	-	-	GO:0031224//intrinsic component of membrane	GO:0046873//metal ion transmembrane transporter activity	GO:0030001//metal ion transport;GO:0034220//ion transmembrane transport	--
DG3C04691	107	84	144	776	424	291	5.91	4.13	6.83	36.46	19.84	15.7	5.62333	24	2.09354	1.30751e-10	2.9004e-08	CCR2	cinnamoyl-CoA reductase 2-like [Aegilops tauschii subsp. tauschii] [Aegilops tauschii]	-	-	-	-	-	GO:0048037//cofactor binding	-	--
DG5C03736	41	45	104	503	230	106	1.7	1.66	3.71	17.77	8.09	4.3	2.35667	10.0533	2.09285	1.01635e-05	0.000704543	WSD1	O-acyltransferase WSD1-like [Aegilops tauschii subsp. tauschii] [Aegilops tauschii]	-	-	-	-	-	-	-	--
DG5C05555	7	10	6	55	29	19	0.58	0.74	0.43	3.88	2.04	1.54	0.583333	2.48667	2.09182	0.000338104	0.012431	DMP3	hypothetical protein TRIUR3_21547 [Triticum urartu]	-	-	-	-	-	-	-	--
DG2C06062	100	156	131	259	650	741	3.41	4.72	3.83	7.52	18.76	24.66	3.98667	16.98	2.09058	5.23828e-09	8.98447e-07	PDC2	PREDICTED: pyruvate decarboxylase 2 [Setaria italica]	Metabolism;Metabolism;Metabolism	Global and overview maps;Global and overview maps;Carbohydrate metabolism	ko01100//Metabolic pathways;ko01110//Biosynthesis of secondary metabolites;ko00010//Glycolysis / Gluconeogenesis	K01568;K01568;K01568	-	GO:0016831//carboxy-lyase activity;GO:0019842//vitamin binding;GO:0046872//metal ion binding	-	--
DG6C03654	239	165	176	962	1012	616	17.32	10.66	10.95	59.33	62.14	43.61	12.9767	55.0267	2.08421	1.12435e-18	9.12479e-16	LBD41	PREDICTED: LOB domain-containing protein 42-like [Brachypodium distachyon]	-	-	-	-	-	-	-	LOB
DG3C03685	20	12	8	96	60	27	1.2	0.62	0.38	4.77	3	1.54	0.733333	3.10333	2.08128	0.000132385	0.0057282	--	predicted protein [Hordeum vulgare subsp. vulgare] [Hordeum vulgare]	-	-	-	-	-	-	-	--
DG3C03691	20	12	8	96	60	27	1.2	0.62	0.38	4.77	3	1.54	0.733333	3.10333	2.08128	0.000132385	0.0057282	--	predicted protein [Hordeum vulgare subsp. vulgare] [Hordeum vulgare]	-	-	-	-	-	-	-	--
DG3C02526	9	4	12	58	36	17	0.86	0.34	0.99	4.73	2.92	1.59	0.73	3.08	2.07696	0.000655555	0.0207304	At3g50520	phosphoglycerate mutase-like protein 4 [Aegilops tauschii subsp. tauschii] [Aegilops tauschii]	Metabolism;Metabolism;Metabolism;Metabolism;Metabolism;Metabolism	Global and overview maps;Global and overview maps;Global and overview maps;Global and overview maps;Carbohydrate metabolism;Amino acid metabolism	ko01100//Metabolic pathways;ko01110//Biosynthesis of secondary metabolites;ko01200//Carbon metabolism;ko01230//Biosynthesis of amino acids;ko00010//Glycolysis / Gluconeogenesis;ko00260//Glycine, serine and threonine metabolism	K15634;K15634;K15634;K15634;K15634;K15634	-	-	-	--
DG5C02781	59	64	61	401	219	185	4.09	3.95	3.63	23.64	12.86	12.52	3.89	16.34	2.07057	6.72861e-12	1.93007e-09	GSTU6	PREDICTED: probable glutathione S-transferase GSTU6 [Setaria italica]	Metabolism	Metabolism of other amino acids	ko00480//Glutathione metabolism	K00799	GO:0044424//intracellular part	GO:0016765//transferase activity, transferring alkyl or aryl (other than methyl) groups	-	--
MSTRG.22958	108	121	223	880	571	479	4.08	4.07	7.27	28.37	18.34	17.74	5.14	21.4833	2.06338	2.66279e-13	9.84463e-11	UGT73C6	UGT98B4 [Avena strigosa]	-	-	-	-	-	GO:0016757//transferase activity, transferring glycosyl groups	-	UGT73C6
DG1C03992	12	15	17	99	52	39	1.08	1.21	1.32	7.61	3.98	3.44	1.20333	5.01	2.05777	6.27956e-06	0.000464324	MNB1A	dof zinc finger protein MNB1A-like [Aegilops tauschii subsp. tauschii] [Aegilops tauschii]	-	-	-	-	-	-	-	C2C2-Dof
DG7C00201	12	9	22	93	75	20	0.47	0.31	0.74	3.08	2.47	0.76	0.506667	2.10333	2.05357	0.000279167	0.0105505	AAE20	benzoate--CoA ligase, peroxisomal-like [Aegilops tauschii subsp. tauschii] [Aegilops tauschii]	-	-	-	-	-	-	-	--
DG3C01622	27	51	39	249	176	81	1.4	2.36	1.74	10.98	7.73	4.1	1.83333	7.60333	2.05216	9.95907e-08	1.24112e-05	PUB23	E3 ubiquitin-protein ligase PUB23-like [Aegilops tauschii subsp. tauschii] [Aegilops tauschii]	-	-	-	-	-	-	-	--
DG3C00592	20	9	9	69	61	38	2.64	1.06	1.02	7.75	6.82	4.9	1.57333	6.49	2.04439	1.64915e-05	0.00103731	--	uncharacterized protein LOC109750446 [Aegilops tauschii subsp. tauschii] [Aegilops tauschii]	-	-	-	-	-	-	-	--
DG3C04370	65	36	70	383	220	139	3.38	1.67	3.12	16.94	9.69	7.06	2.72333	11.23	2.04391	4.31667e-08	5.93525e-06	At2g24580	probable sarcosine oxidase [Aegilops tauschii subsp. tauschii] [Aegilops tauschii]	Metabolism;Cellular Processes;Metabolism;Metabolism	Global and overview maps;Transport and catabolism;Amino acid metabolism;Amino acid metabolism	ko01100//Metabolic pathways;ko04146//Peroxisome;ko00260//Glycine, serine and threonine metabolism;ko00310//Lysine degradation	K00306;K00306;K00306;K00306	-	-	GO:0044710//single-organism metabolic process	--
DG1C06065	478	437	384	2758	1794	1091	14.75	12.02	10.19	72.41	46.9	32.89	12.32	50.7333	2.04193	9.04092e-14	3.58128e-11	ZB8	PREDICTED: phenylalanine ammonia-lyase-like [Brachypodium distachyon]	Metabolism;Metabolism;Metabolism;Metabolism	Global and overview maps;Global and overview maps;Biosynthesis of other secondary metabolites;Amino acid metabolism	ko01100//Metabolic pathways;ko01110//Biosynthesis of secondary metabolites;ko00940//Phenylpropanoid biosynthesis;ko00360//Phenylalanine metabolism	K10775;K10775;K10775;K10775	GO:0044424//intracellular part	GO:0016841//ammonia-lyase activity	GO:0006558//L-phenylalanine metabolic process;GO:0009699//phenylpropanoid biosynthetic process	--
DG6C02420	29	27	31	117	139	113	3.03	2.51	2.78	10.4	12.3	11.53	2.77333	11.41	2.04061	2.80311e-13	1.01381e-10	--	TPR domain protein [Zea mays]	-	-	-	-	-	-	-	--
DG6C00559	40	15	76	282	108	160	2.05	0.69	3.35	12.32	4.7	8.03	2.03	8.35	2.0403	3.39007e-05	0.00188947	TBT1	Agmatine coumaroyltransferase-1 [Triticum urartu]	Metabolism;Metabolism;Metabolism;Metabolism;Metabolism	Global and overview maps;Global and overview maps;Biosynthesis of other secondary metabolites;Biosynthesis of other secondary metabolites;Biosynthesis of other secondary metabolites	ko01100//Metabolic pathways;ko01110//Biosynthesis of secondary metabolites;ko00940//Phenylpropanoid biosynthesis;ko00941//Flavonoid biosynthesis;ko00945//Stilbenoid, diarylheptanoid and gingerol biosynthesis	K13065;K13065;K13065;K13065;K13065	-	-	-	--
MSTRG.2859	3	11	4	35	25	16	0.26	0.84	0.3	2.56	1.82	1.34	0.466667	1.90667	2.03059	0.00199123	0.0482914	--	-	-	-	-	-	-	-	-	--
DG6C00198	83	85	155	557	617	198	3.75	3.43	6.02	21.44	23.65	8.75	4.4	17.9467	2.02814	1.57181e-08	2.42132e-06	DTX10	protein DETOXIFICATION 14-like [Aegilops tauschii subsp. tauschii] [Aegilops tauschii]	-	-	-	-	-	-	-	--
DG1C05984	100	70	50	490	278	189	5.56	3.47	2.39	23.2	13.1	10.27	3.80667	15.5233	2.02784	3.84553e-08	5.33725e-06	AOX1B	ubiquinol oxidase 2, mitochondrial-like [Aegilops tauschii subsp. tauschii] [Aegilops tauschii]	-	-	-	-	GO:0031224//intrinsic component of membrane	GO:0003824//catalytic activity;GO:0043169//cation binding	GO:0044710//single-organism metabolic process	--
DG4C05623	28	33	39	225	123	76	2.32	2.44	2.77	15.86	8.63	6.15	2.51	10.2133	2.02469	1.49516e-07	1.80016e-05	ERF1B	ethylene-responsive transcription factor 1B-like [Aegilops tauschii subsp. tauschii] [Aegilops tauschii]	Environmental Information Processing;Environmental Information Processing	Signal transduction;Signal transduction	ko04075//Plant hormone signal transduction;ko04016//MAPK signaling pathway - plant	K14516;K14516	-	-	GO:0010467//gene expression;GO:0034645//cellular macromolecule biosynthetic process	AP2-EREBP
DG2C03636	6	10	9	49	30	24	0.92	1.32	1.14	6.37	3.87	3.51	1.12667	4.58333	2.02434	0.000166429	0.00689482	--	PREDICTED: formimidoyltransferase-cyclodeaminase [Brachypodium distachyon]	-	-	-	-	-	-	-	--
MSTRG.11918	296	268	451	1863	1459	936	22.9	18.48	29.97	122.7	95.67	70.77	23.7833	96.38	2.01878	1.66624e-16	9.72678e-14	CYTB5-E	cytochrome b5 [Brachypodium distachyon]	-	-	-	-	GO:0031090//organelle membrane;GO:0044425//membrane part;GO:0044434//chloroplast part	GO:0046906//tetrapyrrole binding	GO:0006694//steroid biosynthetic process;GO:0016104//triterpenoid biosynthetic process	CYTB5-E
DG1C06416	214	244	337	1906	751	664	14.72	14.98	19.94	111.78	43.84	44.71	16.5467	66.7767	2.0128	2.50908e-09	4.56214e-07	GSTF1	glutathione transferase [Alopecurus myosuroides]	Metabolism	Metabolism of other amino acids	ko00480//Glutathione metabolism	K00799	-	-	-	--
DG2C03138	18	23	12	111	61	51	2.3	2.63	1.32	12.1	6.62	6.38	2.08333	8.36667	2.00576	3.80405e-06	0.000299234	--	Blue copper protein [Triticum urartu]	-	-	-	-	-	-	-	--
DG7C01024	543	674	796	5251	2094	1118	26.06	28.83	32.81	214.48	85.16	52.43	29.2333	117.357	2.00521	0.00112131	0.031406	PA1024	PREDICTED: nitronate monooxygenase [Brachypodium distachyon]	-	-	-	-	GO:0044444//cytoplasmic part	GO:0016703//oxidoreductase activity, acting on single donors with incorporation of molecular oxygen, incorporation of one atom of oxygen (internal monooxygenases or internal mixed function oxidases)	GO:0009072//aromatic amino acid family metabolic process	--
DG2C05416	112	26	53	259	294	259	5.55	1.15	2.25	10.92	12.34	12.54	2.98333	11.9333	2	3.26351e-06	0.000259785	HRPN	peroxidase N-like [Aegilops tauschii subsp. tauschii] [Aegilops tauschii]	Metabolism;Metabolism;Metabolism	Global and overview maps;Global and overview maps;Biosynthesis of other secondary metabolites	ko01100//Metabolic pathways;ko01110//Biosynthesis of secondary metabolites;ko00940//Phenylpropanoid biosynthesis	K00430;K00430;K00430	-	GO:0003824//catalytic activity;GO:0043169//cation binding;GO:0046906//tetrapyrrole binding	GO:0006950//response to stress;GO:0044710//single-organism metabolic process	--
DG5C04679	57	67	92	424	272	194	0.75	0.79	1.04	4.76	3.04	2.5	0.86	3.43333	1.9972	8.4071e-12	2.37066e-09	At5g49770	Leucine-rich repeat protein kinase family protein [Zea mays]	-	-	-	-	-	-	-	--
DG7C02131	11	17	5	70	42	27	1.07	1.48	0.42	5.81	3.47	2.57	0.99	3.95	1.99635	0.00028588	0.0107606	Os08g0190100	germin-like protein 8-8 [Aegilops tauschii subsp. tauschii] [Aegilops tauschii]	-	-	-	-	-	-	-	--
MSTRG.34675	8	6	5	17	34	28	0.6	0.4	0.32	1.08	2.14	2.04	0.44	1.75333	1.99452	0.000866323	0.0256688	--	-	-	-	-	-	-	-	-	--
DG3C04608	17	16	23	49	136	45	2.69	2.23	3.12	6.67	18.41	6.95	2.68	10.6767	1.99416	4.05897e-05	0.00216787	--	Anamorsin [Aegilops tauschii]	-	-	-	-	-	-	-	--
DG5C02783	120	165	306	1418	632	373	7.53	9.23	16.49	75.74	33.61	22.87	11.0833	44.0733	1.99151	0.000943502	0.0275629	MES1	PREDICTED: salicylic acid-binding protein 2-like [Brachypodium distachyon]	-	-	-	-	-	-	-	--
DG6C02709	121	136	269	1082	635	428	11.06	11.08	21.12	84.17	49.18	38.23	14.42	57.1933	1.98778	2.27333e-09	4.22585e-07	GSTU6	PREDICTED: probable glutathione S-transferase GSTU6 [Brachypodium distachyon]	Metabolism	Metabolism of other amino acids	ko00480//Glutathione metabolism	K00799	-	-	-	--
DG3C04197	13	19	14	84	23	77	0.37	0.49	0.35	2.06	0.56	2.17	0.403333	1.59667	1.98502	0.000235654	0.00920322	WAK5	Wall-associated receptor kinase 3 [Triticum urartu]	-	-	-	-	-	-	-	--
DG4C00855	23	42	23	215	105	44	0.52	0.85	0.45	4.18	2.03	0.98	0.606667	2.39667	1.98205	7.51777e-05	0.00361483	--	hypothetical protein F775_13567 [Aegilops tauschii]	-	-	-	-	-	-	-	--
DG1C00254	217	221	224	1122	1029	579	4.44	4.03	3.93	19.53	17.84	11.57	4.13333	16.3133	1.98067	1.23187e-19	1.10782e-16	ABCG24	PREDICTED: ABC transporter G family member 24 [Brachypodium distachyon]	-	-	-	-	-	GO:0017111//nucleoside-triphosphatase activity;GO:0032550//purine ribonucleoside binding	-	--
DG1C06647	78	31	116	513	286	133	4.95	1.75	6.32	27.72	15.39	8.25	4.34	17.12	1.97992	2.53371e-05	0.00147389	Os04g0339400	probable aldo-keto reductase 3 [Aegilops tauschii subsp. tauschii] [Aegilops tauschii]	-	-	-	-	-	GO:0003824//catalytic activity	GO:0044710//single-organism metabolic process	--
DG3C01792	270	386	303	2404	985	568	10.94	13.94	10.54	82.9	33.82	22.49	11.8067	46.4033	1.97463	0.000476308	0.0161471	GDPD1	PREDICTED: glycerophosphodiester phosphodiesterase GDPD1, chloroplastic-like [Brachypodium distachyon]	-	-	-	-	-	GO:0042578//phosphoric ester hydrolase activity	-	--
DG6C03388	107	133	156	733	575	308	8.88	9.84	11.12	51.79	40.45	24.99	9.94667	39.0767	1.97402	2.78302e-13	1.01381e-10	--	protein EARLY RESPONSIVE TO DEHYDRATION 15-like [Aegilops tauschii subsp. tauschii] [Aegilops tauschii]	-	-	-	-	-	-	-	--
DG7C02325	9	5	6	25	18	37	0.87	0.43	0.5	2.06	1.48	3.51	0.6	2.35	1.96963	0.00143498	0.0374166	Os08g0189700	germin-like protein 8-11 [Aegilops tauschii subsp. tauschii] [Aegilops tauschii]	-	-	-	-	-	-	-	--
DG7C01126	11	20	16	92	50	45	0.85	1.41	1.09	6.26	3.37	3.48	1.11667	4.37	1.96843	8.04901e-06	0.000575963	ACA7	alpha carbonic anhydrase 7-like [Aegilops tauschii subsp. tauschii] [Aegilops tauschii]	Metabolism	Energy metabolism	ko00910//Nitrogen metabolism	K01674	-	-	-	--
DG3C01357	34	36	59	189	223	109	1.21	1.14	1.8	5.72	6.71	3.78	1.38333	5.40333	1.9657	3.96447e-10	8.24461e-08	GALT1	PREDICTED: beta-1,3-galactosyltransferase 15-like [Brachypodium distachyon]	Metabolism	Global and overview maps	ko01100//Metabolic pathways	K14413	-	-	-	--
DG1C01650	81	54	72	460	153	228	4.14	2.46	3.16	20.03	6.63	11.4	3.25333	12.6867	1.96332	2.92516e-07	3.16012e-05	SOT5	flavonol 3-sulfotransferase-like [Aegilops tauschii subsp. tauschii] [Aegilops tauschii]	-	-	-	-	-	GO:0003824//catalytic activity	-	--
DG1C02000	18	20	25	109	82	62	0.59	0.58	0.7	3.03	2.27	1.98	0.623333	2.42667	1.9609	2.30099e-08	3.4028e-06	LECRK41	L-type lectin-domain containing receptor kinase IV.1-like [Aegilops tauschii subsp. tauschii] [Aegilops tauschii]	-	-	-	-	-	GO:0004672//protein kinase activity;GO:0032550//purine ribonucleoside binding	GO:0006464//cellular protein modification process	--
DG3C04074	7	5	6	37	23	14	0.53	0.34	0.39	2.38	1.48	1.04	0.42	1.63333	1.95936	0.00171125	0.0431261	GGP5	gamma-glutamyl peptidase 3-like [Aegilops tauschii subsp. tauschii] [Aegilops tauschii]	-	-	-	-	-	-	-	--
DG5C05754	111	120	118	494	498	406	6.75	6.5	6.16	25.56	25.66	24.12	6.47	25.1133	1.95662	1.96301e-32	1.63293e-28	--	PREDICTED: glycine, alanine and asparagine-rich protein-like [Zea mays]	-	-	-	-	-	-	-	--
DG4C06397	1829	1906	1716	4382	9362	7916	46.99	43.65	37.87	95.83	203.84	198.74	42.8367	166.137	1.95545	2.26359e-14	9.78166e-12	SRO1	RCD1 protein [Hordeum vulgare]	-	-	-	-	-	-	-	--
DG2C04839	39	32	73	284	187	110	5.59	4.08	8.94	34.41	22.49	15.25	6.20333	24.05	1.95492	1.89353e-07	2.21071e-05	PR1	pathogenesis-related protein 1-like [Aegilops tauschii subsp. tauschii] [Aegilops tauschii]	-	-	-	-	-	-	GO:0050896//response to stimulus	--
DG2C01629	6	8	12	50	34	20	0.62	0.74	1.06	4.39	2.97	2.01	0.806667	3.12333	1.95304	0.000357846	0.0130273	KIC	calcium-binding protein KIC-like [Aegilops tauschii subsp. tauschii] [Aegilops tauschii]	-	-	-	-	-	-	-	--
DG2C06397	93	124	90	259	466	481	1.36	1.62	1.13	3.23	5.79	6.89	1.37	5.30333	1.95272	1.9921e-11	5.30282e-09	KINUA	kinesin-like protein KIN-UA [Aegilops tauschii subsp. tauschii] [Aegilops tauschii]	-	-	-	-	-	-	-	--
DG2C06333	81	81	127	420	475	259	6.55	5.84	8.82	28.91	32.56	20.47	7.07	27.3133	1.94982	6.66382e-15	3.26076e-12	--	Os03g0159900 [Oryza sativa Japonica Group]	-	-	-	-	-	-	-	--
DG1C05441	270	303	497	2705	924	655	11.96	11.97	18.92	102.04	34.7	28.37	14.2833	55.0367	1.94606	0.00153459	0.0392784	--	U-box domain-containing protein 62 [Dichanthelium oligosanthes]	-	-	-	-	-	-	-	--
DG3C02608	87	103	67	519	321	198	5.9	6.26	3.9	30.11	18.56	13.17	5.35333	20.6133	1.94507	2.17055e-09	4.08039e-07	pod	peroxidase 2-like [Aegilops tauschii subsp. tauschii] [Aegilops tauschii]	Metabolism;Metabolism;Metabolism	Global and overview maps;Global and overview maps;Biosynthesis of other secondary metabolites	ko01100//Metabolic pathways;ko01110//Biosynthesis of secondary metabolites;ko00940//Phenylpropanoid biosynthesis	K00430;K00430;K00430	-	-	-	--
DG3C06238	44	19	79	196	297	77	8.14	3.13	12.56	30.88	46.59	13.93	7.94333	30.4667	1.93942	8.8051e-05	0.00409595	--	PREDICTED: early nodulin-93-like [Setaria italica]	-	-	-	-	-	-	-	--
DG3C04716	16	24	9	110	45	41	0.47	0.62	0.23	2.74	1.11	1.17	0.44	1.67333	1.92715	0.00019398	0.00786172	WAK2	wall-associated receptor kinase 3-like [Aegilops tauschii subsp. tauschii] [Aegilops tauschii]	-	-	-	-	-	-	-	--
DG4C05950	1868	2089	3594	14186	9867	5388	150.33	149.86	248.45	971.85	673.03	423.77	182.88	689.55	1.91476	5.85343e-11	1.41136e-08	--	uncharacterized protein LOC109751753 [Aegilops tauschii subsp. tauschii] [Aegilops tauschii]	-	-	-	-	-	-	-	--
DG3C04274	28	24	38	173	102	76	1.9	1.45	2.22	10.01	5.88	5.05	1.85667	6.98	1.91051	1.87167e-07	2.20063e-05	CXE12	probable carboxylesterase 12 [Aegilops tauschii subsp. tauschii] [Aegilops tauschii]	-	-	-	-	-	-	-	--
DG2C02337	8	10	21	43	52	52	1.36	1.51	3.06	6.2	7.47	8.61	1.97667	7.42667	1.90965	3.08614e-05	0.00174344	--	Os02g0170701, partial [Oryza sativa Japonica Group]	-	-	-	-	-	-	-	--
DG6C00996	4070	4749	4556	10555	20133	20239	115.17	119.79	110.74	254.25	482.85	559.69	115.233	432.263	1.90735	1.16111e-14	5.4415e-12	PFK3	PREDICTED: ATP-dependent 6-phosphofructokinase 6-like [Brachypodium distachyon]	Metabolism;Metabolism;Metabolism;Metabolism;Metabolism;Genetic Information Processing;Metabolism;Metabolism;Metabolism	Global and overview maps;Global and overview maps;Global and overview maps;Global and overview maps;Carbohydrate metabolism;Folding, sorting and degradation;Carbohydrate metabolism;Carbohydrate metabolism;Carbohydrate metabolism	ko01100//Metabolic pathways;ko01110//Biosynthesis of secondary metabolites;ko01200//Carbon metabolism;ko01230//Biosynthesis of amino acids;ko00010//Glycolysis / Gluconeogenesis;ko03018//RNA degradation;ko00052//Galactose metabolism;ko00051//Fructose and mannose metabolism;ko00030//Pentose phosphate pathway	K00850;K00850;K00850;K00850;K00850;K00850;K00850;K00850;K00850	-	-	-	--
DG3C00313	37	72	141	534	172	239	1.61	2.79	5.26	19.75	6.33	10.15	3.22	12.0767	1.90709	2.40029e-05	0.00141358	Os06g0486900	formate dehydrogenase 2, mitochondrial-like [Aegilops tauschii subsp. tauschii] [Aegilops tauschii]	Metabolism;Metabolism;Metabolism	Global and overview maps;Global and overview maps;Carbohydrate metabolism	ko01100//Metabolic pathways;ko01200//Carbon metabolism;ko00630//Glyoxylate and dicarboxylate metabolism	K00122;K00122;K00122	-	-	-	--
DG6C01994	2063	2605	2395	16892	5480	5139	81.28	91.49	81.05	566.54	183	197.88	84.6067	315.807	1.9002	0.000979546	0.0282929	VIT_06s0061g00120	(1-3, 1-4)-beta-glucanase [Avena sativa]	-	-	-	-	-	GO:0004553//hydrolase activity, hydrolyzing O-glycosyl compounds	GO:0044238//primary metabolic process	--
DG3C03237	80	83	74	516	237	173	2.31	2.13	1.83	12.66	5.79	4.87	2.09	7.77333	1.89503	8.27117e-08	1.05044e-05	WAK4	Wall-associated receptor kinase 3 [Aegilops tauschii]	-	-	-	-	-	GO:0016772//transferase activity, transferring phosphorus-containing groups;GO:0043167//ion binding	-	--
DG5C01016	79	54	97	558	226	118	3.35	2.04	3.54	20.16	8.13	4.89	2.97667	11.06	1.89358	2.20148e-05	0.00132224	PPT3	phosphoenolpyruvate/phosphate translocator 3, chloroplastic-like [Aegilops tauschii subsp. tauschii] [Aegilops tauschii]	-	-	-	-	-	-	-	--
DG3C04351	139	75	128	775	242	314	6.08	2.93	4.81	28.87	8.97	13.43	4.60667	17.09	1.89136	2.52756e-06	0.000206639	MPT2	mitochondrial phosphate carrier protein 3, mitochondrial-like [Aegilops tauschii subsp. tauschii] [Aegilops tauschii]	-	-	-	-	-	-	-	--
DG1C02206	25	12	25	94	107	43	0.62	0.27	0.54	1.99	2.26	1.05	0.476667	1.76667	1.88998	1.42532e-05	0.000922686	CSLF2	cellulose synthase-like CslF4 [Hordeum vulgare]	-	-	-	-	GO:0031224//intrinsic component of membrane	GO:0016759//cellulose synthase activity	GO:0030243//cellulose metabolic process	--
DG6C05290	104	103	176	667	508	292	2.92	2.58	4.25	15.96	12.11	8.02	3.25	12.03	1.88813	6.78448e-11	1.61248e-08	CRK2	cysteine-rich receptor-like protein kinase 2 [Aegilops tauschii subsp. tauschii] [Aegilops tauschii]	-	-	-	-	-	-	-	--
DG1C03947	55	26	40	288	85	102	2.51	1.06	1.57	11.18	3.29	4.55	1.71333	6.34	1.88768	6.80744e-05	0.00331156	DTX16	PREDICTED: protein DETOXIFICATION 16-like [Brachypodium distachyon]	-	-	-	-	-	-	-	--
DG5C05310	4	13	14	47	50	21	0.2	0.57	0.59	1.95	2.07	1	0.453333	1.67333	1.88408	0.000576451	0.0187496	ERF110	ethylene-responsive transcription factor ABR1-like [Aegilops tauschii subsp. tauschii] [Aegilops tauschii]	-	-	-	-	-	-	-	AP2-EREBP
DG6C04607	104	70	154	639	385	234	2.48	1.49	3.15	12.96	7.77	5.45	2.37333	8.72667	1.87852	8.09297e-08	1.03316e-05	CPS1	ent-copalyl diphosphate synthase 1, chloroplastic-like [Aegilops tauschii subsp. tauschii] [Aegilops tauschii]	Metabolism;Metabolism;Metabolism	Global and overview maps;Global and overview maps;Metabolism of terpenoids and polyketides	ko01100//Metabolic pathways;ko01110//Biosynthesis of secondary metabolites;ko00904//Diterpenoid biosynthesis	K04120;K04120;K04120	-	GO:0016838//carbon-oxygen lyase activity, acting on phosphates;GO:0043169//cation binding	-	--
DG3C01481	18	16	20	105	65	38	1.03	0.81	0.98	5.1	3.14	2.12	0.94	3.45333	1.87726	1.60929e-05	0.00101608	EL5.1	E3 ubiquitin-protein ligase EL5-like [Aegilops tauschii subsp. tauschii] [Aegilops tauschii]	-	-	-	-	-	-	-	--
DG5C03320	37	24	20	212	56	51	1.53	0.88	0.71	7.44	1.96	2.06	1.04	3.82	1.87699	0.000564494	0.0184074	CYP72A14	PREDICTED: cytochrome P450 72A15-like [Brachypodium distachyon]	-	-	-	-	-	GO:0016491//oxidoreductase activity;GO:0043169//cation binding;GO:0046906//tetrapyrrole binding	GO:0044710//single-organism metabolic process	--
DG1C05333	391	381	345	1990	1339	965	12.06	10.48	9.14	52.25	35	29.09	10.56	38.78	1.8767	1.109e-15	5.95177e-13	PAL	phenylalanine ammonia-lyase-like [Aegilops tauschii subsp. tauschii] [Aegilops tauschii]	Metabolism;Metabolism;Metabolism;Metabolism	Global and overview maps;Global and overview maps;Biosynthesis of other secondary metabolites;Amino acid metabolism	ko01100//Metabolic pathways;ko01110//Biosynthesis of secondary metabolites;ko00940//Phenylpropanoid biosynthesis;ko00360//Phenylalanine metabolism	K10775;K10775;K10775;K10775	-	-	-	--
DG5C03456	59	66	98	462	207	176	2.47	2.46	3.52	16.47	7.35	7.2	2.81667	10.34	1.87618	1.09805e-07	1.35528e-05	UGT88A1	PREDICTED: UDP-glycosyltransferase 88A1-like [Brachypodium distachyon]	Metabolism;Metabolism	Global and overview maps;Biosynthesis of other secondary metabolites	ko01110//Biosynthesis of secondary metabolites;ko00941//Flavonoid biosynthesis	K22845;K22845	-	GO:0005488//binding;GO:0016757//transferase activity, transferring glycosyl groups	-	--
DG2C01085	104	61	70	405	307	198	5.41	2.83	3.13	17.92	13.53	10.06	3.79	13.8367	1.86823	1.8596e-09	3.5358e-07	3MMP	metalloendoproteinase 3-MMP-like [Aegilops tauschii subsp. tauschii] [Aegilops tauschii]	-	-	-	-	-	GO:0046914//transition metal ion binding;GO:0070011//peptidase activity, acting on L-amino acid peptides	GO:0019538//protein metabolic process	--
DG7C00654	22	26	30	108	65	113	1.1	1.16	1.29	4.61	2.76	5.54	1.18333	4.30333	1.8626	3.41388e-07	3.60614e-05	THT2	tryptamine hydroxycinnamoyltransferase 2-like [Aegilops tauschii subsp. tauschii] [Aegilops tauschii]	-	-	-	-	-	-	-	--
DG7C04881	494	679	1169	4920	2148	1675	48.14	58.98	97.86	408.15	177.42	159.53	68.3267	248.367	1.86195	0.00039678	0.014133	PR4A	pathogenesis-related protein PR-4-like [Aegilops tauschii subsp. tauschii] [Aegilops tauschii]	-	-	-	-	-	-	GO:0009620//response to fungus	--
DG4C03927	9	16	13	61	64	19	0.38	0.6	0.47	2.19	2.29	0.78	0.483333	1.75333	1.85901	0.000421209	0.0147374	HSFA2A	heat stress transcription factor A-2a-like [Aegilops tauschii subsp. tauschii] [Aegilops tauschii]	-	-	-	-	-	-	-	HSF
DG2C00379	203	159	259	998	909	446	15.72	10.98	17.23	65.81	59.68	33.76	14.6433	53.0833	1.85801	1.13149e-11	3.13743e-09	--	serine-rich protein [Zea mays]	-	-	-	-	-	-	-	--
DG7C02334	5	8	8	34	20	22	0.5	0.66	0.67	2.82	1.68	2.13	0.61	2.21	1.85717	0.00148469	0.0384449	Os08g0189700	germin-like protein 8-11 [Aegilops tauschii subsp. tauschii] [Aegilops tauschii]	-	-	-	-	-	-	-	--
DG7C02330	6	17	15	80	32	29	0.46	1.15	0.98	5.17	2.06	2.15	0.863333	3.12667	1.85664	0.000800514	0.0242589	At2g02240	F-box protein PP2-B10-like [Aegilops tauschii subsp. tauschii] [Aegilops tauschii]	-	-	-	-	-	-	-	--
DG2C03003	12	11	13	87	33	18	0.62	0.51	0.58	3.83	1.45	0.91	0.57	2.06333	1.85594	0.00171944	0.0431631	At4g22030	probable F-box protein At4g22030 [Aegilops tauschii subsp. tauschii] [Aegilops tauschii]	-	-	-	-	-	-	-	--
DG1C05921	54	78	73	377	237	155	2.87	3.69	3.33	17.03	10.66	8.04	3.29667	11.91	1.85309	1.57055e-09	3.07402e-07	Galm	aldose 1-epimerase-like [Aegilops tauschii subsp. tauschii] [Aegilops tauschii]	Metabolism;Metabolism;Metabolism;Metabolism	Global and overview maps;Global and overview maps;Carbohydrate metabolism;Carbohydrate metabolism	ko01100//Metabolic pathways;ko01110//Biosynthesis of secondary metabolites;ko00010//Glycolysis / Gluconeogenesis;ko00052//Galactose metabolism	K01785;K01785;K01785;K01785	GO:0043231//intracellular membrane-bounded organelle	GO:0005488//binding;GO:0016857//racemase and epimerase activity, acting on carbohydrates and derivatives	GO:0005996//monosaccharide metabolic process	--
DG7C02324	26	25	30	128	67	104	2.49	2.13	2.47	10.43	5.44	9.73	2.36333	8.53333	1.85229	2.55176e-07	2.80222e-05	Os08g0189700	Germin-like protein 12-2 [Triticum urartu]	-	-	-	-	-	-	-	--
DG2C04649	30	39	39	175	93	129	2.18	2.52	2.43	10.82	5.72	9.15	2.37667	8.56333	1.84923	1.3467e-08	2.14403e-06	--	PREDICTED: DEAD-box ATP-dependent RNA helicase 12-like [Oryza sativa Japonica Group]	-	-	-	-	-	-	-	--
DG3C05902	37	36	47	171	238	47	1.71	1.47	1.88	6.75	9.36	2.12	1.68667	6.07667	1.84911	5.35056e-05	0.00269749	At3g47200	PREDICTED: UPF0481 protein At3g47200-like [Brachypodium distachyon]	-	-	-	-	-	-	-	--
DG1C05201	139	182	138	988	463	285	6.3	7.35	5.37	38.11	17.78	12.62	6.34	22.8367	1.8488	1.88075e-07	2.20353e-05	ACS1	ACC synthase [Hordeum vulgare]	Metabolism;Metabolism;Environmental Information Processing;Metabolism	Global and overview maps;Global and overview maps;Signal transduction;Amino acid metabolism	ko01100//Metabolic pathways;ko01110//Biosynthesis of secondary metabolites;ko04016//MAPK signaling pathway - plant;ko00270//Cysteine and methionine metabolism	K20772;K20772;K20772;K20772	-	GO:0043168//anion binding	GO:0008152//metabolic process	--
DG1C02643	23	17	8	84	63	38	2.74	1.8	0.82	8.51	6.36	4.42	1.78667	6.43	1.84755	0.000117997	0.0052072	--	hypothetical protein BRADI_1g28326 [Brachypodium distachyon]	-	-	-	-	-	-	-	--
DG3C04098	12	12	8	64	32	26	0.28	0.25	0.16	1.26	0.63	0.59	0.23	0.826667	1.84567	0.000395193	0.0140939	GLR2.8	glutamate receptor 2.7-like [Aegilops tauschii subsp. tauschii] [Aegilops tauschii]	-	-	-	-	-	-	-	--
DG0C00998	14	20	10	69	56	38	1.39	1.84	0.89	6.06	4.94	3.78	1.37333	4.92667	1.84293	2.39029e-05	0.00141018	CNR10	cell number regulator 10-like [Aegilops tauschii subsp. tauschii] [Aegilops tauschii]	-	-	-	-	-	-	-	--
DG4C06031	14	20	10	69	56	38	1.39	1.84	0.89	6.06	4.94	3.78	1.37333	4.92667	1.84293	2.39029e-05	0.00141018	CNR10	cell number regulator 10-like [Aegilops tauschii subsp. tauschii] [Aegilops tauschii]	-	-	-	-	-	-	-	--
DG4C05239	20	7	23	81	31	71	1.26	0.39	1.25	4.35	1.66	4.38	0.966667	3.46333	1.84107	0.000628534	0.0201095	JUB1	transcription factor JUNGBRUNNEN 1-like [Aegilops tauschii subsp. tauschii] [Aegilops tauschii]	-	-	-	-	-	-	-	NAC
DG1C01846	219	128	210	835	620	616	6.53	3.4	5.38	21.19	15.67	17.95	5.10333	18.27	1.83996	1.15762e-13	4.42743e-11	GH3.8	probable indole-3-acetic acid-amido synthetase GH3.8 [Aegilops tauschii subsp. tauschii] [Aegilops tauschii]	Environmental Information Processing	Signal transduction	ko04075//Plant hormone signal transduction	K14487	-	-	-	--
DG7C03997	54	51	74	374	170	122	3.73	3.14	4.39	21.98	9.95	8.23	3.75333	13.3867	1.83455	1.10954e-06	9.95117e-05	PAI1	N-(5'-phosphoribosyl)anthranilate isomerase 1, chloroplastic-like [Aegilops tauschii subsp. tauschii] [Aegilops tauschii]	Metabolism;Metabolism;Metabolism;Metabolism	Global and overview maps;Global and overview maps;Global and overview maps;Amino acid metabolism	ko01100//Metabolic pathways;ko01110//Biosynthesis of secondary metabolites;ko01230//Biosynthesis of amino acids;ko00400//Phenylalanine, tyrosine and tryptophan biosynthesis	K01817;K01817;K01817;K01817	-	GO:0016861//intramolecular oxidoreductase activity, interconverting aldoses and ketoses	GO:0006586//indolalkylamine metabolic process	--
DG7C01088	221	216	107	1090	506	455	9.85	8.58	4.09	41.34	19.11	19.81	7.50667	26.7533	1.83347	3.99315e-07	4.11356e-05	PLP2	patatin-like protein 2 [Aegilops tauschii subsp. tauschii] [Aegilops tauschii]	-	-	-	-	-	-	-	--
DG1C00036	15	12	16	52	65	42	0.66	0.47	0.61	1.95	2.43	1.81	0.58	2.06333	1.83085	5.04189e-06	0.000381281	--	disease resistance protein RGA2-like [Aegilops tauschii subsp. tauschii] [Aegilops tauschii]	-	-	-	-	-	-	-	--
DG5C03876	41	31	78	321	129	99	1.18	0.81	1.93	7.87	3.16	2.79	1.30667	4.60667	1.81783	4.63483e-05	0.00240217	RhGT1	Anthocyanidin 5,3-O-glucosyltransferase [Triticum urartu]	Metabolism;Metabolism	Global and overview maps;Biosynthesis of other secondary metabolites	ko01110//Biosynthesis of secondary metabolites;ko00941//Flavonoid biosynthesis	K22845;K22845	-	GO:0016757//transferase activity, transferring glycosyl groups	-	--
DG3C02467	28	12	36	147	82	52	1.05	0.4	1.16	4.68	2.6	1.9	0.87	3.06	1.81444	0.00011154	0.00496839	UGT75L6	UDP-glycosyltransferase UGT75E2 [Avena strigosa]	Metabolism	Global and overview maps	ko01110//Biosynthesis of secondary metabolites	K21371	-	GO:0016757//transferase activity, transferring glycosyl groups	-	--
DG5C05885	8	6	18	44	56	17	0.22	0.14	0.42	1.01	1.28	0.45	0.26	0.913333	1.81263	0.0019988	0.0484048	At1g34300	PAN domain-containing protein [Zea mays]	-	-	-	-	-	-	-	--
DG3C06979	12	16	3	30	43	40	1.13	1.34	0.24	2.4	3.43	3.68	0.903333	3.17	1.81115	0.00150123	0.0386732	ERF013	PREDICTED: ethylene-responsive transcription factor ERF014-like [Setaria italica]	-	-	-	-	-	-	-	AP2-EREBP
DG4C05386	55	75	59	373	160	155	3.54	4.31	3.26	20.45	8.73	9.76	3.70333	12.98	1.80939	2.36256e-07	2.63798e-05	CXE15	probable carboxylesterase 15 [Aegilops tauschii subsp. tauschii] [Aegilops tauschii]	-	-	-	-	-	-	-	--
DG2C03142	10	8	9	40	31	27	1.28	0.91	0.99	4.36	3.36	3.38	1.06	3.7	1.80346	0.000264011	0.0100953	UCC1	Blue copper protein [Triticum urartu]	-	-	-	-	-	-	-	--
DG5C01372	21	39	39	204	104	50	1.01	1.67	1.61	8.35	4.24	2.35	1.43	4.98	1.80013	8.37104e-05	0.0039286	BHLH14	putative transcription factor bHLH041 isoform X1 [Aegilops tauschii subsp. tauschii] [Aegilops tauschii]	-	-	-	-	-	-	-	bHLH
DG2C05823	45	59	90	342	233	123	3.78	4.42	6.5	24.47	16.6	10.1	4.9	17.0567	1.79948	2.8929e-07	3.13545e-05	CRRSP55	cysteine-rich repeat secretory protein 55-like [Aegilops tauschii subsp. tauschii] [Aegilops tauschii]	-	-	-	-	-	-	-	--
DG7C03819	15	19	18	110	63	19	0.71	0.8	0.73	4.41	2.51	0.87	0.746667	2.59667	1.79812	0.0010509	0.029938	At5g44410	PREDICTED: reticuline oxidase-like protein [Brachypodium distachyon]	-	-	-	-	-	-	-	--
DG1C05008	314	339	423	1135	1320	1327	9.25	8.9	10.7	28.45	32.94	38.19	9.61667	33.1933	1.78728	3.9702e-27	9.43604e-24	slc37a2	Os04g0555300, partial [Oryza sativa Japonica Group]	-	-	-	-	GO:0031224//intrinsic component of membrane	-	GO:0044763//single-organism cellular process;GO:0051234//establishment of localization	--
DG1C05332	747	1034	984	4637	3082	2122	20.53	25.3	23.22	108.4	71.73	56.94	23.0167	79.0233	1.7796	1.37688e-14	6.19113e-12	PAL	phenylalanine ammonia-lyase-like [Aegilops tauschii subsp. tauschii] [Aegilops tauschii]	Metabolism;Metabolism;Metabolism;Metabolism	Global and overview maps;Global and overview maps;Biosynthesis of other secondary metabolites;Amino acid metabolism	ko01100//Metabolic pathways;ko01110//Biosynthesis of secondary metabolites;ko00940//Phenylpropanoid biosynthesis;ko00360//Phenylalanine metabolism	K10775;K10775;K10775;K10775	-	-	-	--
DG5C02821	67	83	27	230	211	192	1.99	2.2	0.69	5.83	5.32	5.58	1.62667	5.57667	1.77748	6.92294e-07	6.63844e-05	SBT3.7	Subtilisin-like protease [Triticum urartu]	-	-	-	-	-	-	-	--
DG1C06433	20	17	31	88	83	68	4.84	3.67	6.44	18.13	17.03	16.08	4.98333	17.08	1.77712	1.9911e-07	2.2767e-05	--	uncharacterized protein LOC109744940 [Aegilops tauschii subsp. tauschii] [Aegilops tauschii]	-	-	-	-	-	-	-	--
DG6C04565	834	1018	827	4371	2511	2577	27.8	30.25	23.68	124.04	70.95	83.96	27.2433	92.9833	1.77107	9.40325e-16	5.21473e-13	HXK7	hexokinase-7 [Aegilops tauschii subsp. tauschii] [Aegilops tauschii]	Metabolism;Metabolism;Metabolism;Metabolism;Metabolism;Metabolism;Metabolism;Metabolism	Global and overview maps;Global and overview maps;Global and overview maps;Carbohydrate metabolism;Carbohydrate metabolism;Carbohydrate metabolism;Carbohydrate metabolism;Carbohydrate metabolism	ko01100//Metabolic pathways;ko01110//Biosynthesis of secondary metabolites;ko01200//Carbon metabolism;ko00500//Starch and sucrose metabolism;ko00520//Amino sugar and nucleotide sugar metabolism;ko00010//Glycolysis / Gluconeogenesis;ko00052//Galactose metabolism;ko00051//Fructose and mannose metabolism	K00844;K00844;K00844;K00844;K00844;K00844;K00844;K00844	-	-	-	--
DG6C03028	187	163	349	1220	636	590	10.45	8.1	16.73	57.99	30.12	32.19	11.76	40.1	1.76971	2.06343e-08	3.12084e-06	GSTU17	glutathione S-transferase U17-like [Aegilops tauschii subsp. tauschii] [Aegilops tauschii]	Metabolism	Metabolism of other amino acids	ko00480//Glutathione metabolism	K00799	-	GO:0003824//catalytic activity	-	--
DG1C07290	329	501	357	2062	1068	1051	21.69	29.43	20.23	115.75	59.71	67.72	23.7833	81.06	1.76904	2.63832e-11	6.80522e-09	PER12	cationic peroxidase SPC4-like [Aegilops tauschii subsp. tauschii] [Aegilops tauschii]	Metabolism;Metabolism;Metabolism	Global and overview maps;Global and overview maps;Biosynthesis of other secondary metabolites	ko01100//Metabolic pathways;ko01110//Biosynthesis of secondary metabolites;ko00940//Phenylpropanoid biosynthesis	K00430;K00430;K00430	-	-	-	--
DG3C03188	366	523	368	2429	1054	973	17.86	22.75	15.43	100.9	43.59	46.4	18.68	63.63	1.76821	1.03551e-08	1.72277e-06	IGPS	PREDICTED: indole-3-glycerol phosphate synthase-like [Brachypodium distachyon]	Metabolism;Metabolism;Metabolism;Metabolism	Global and overview maps;Global and overview maps;Global and overview maps;Amino acid metabolism	ko01100//Metabolic pathways;ko01110//Biosynthesis of secondary metabolites;ko01230//Biosynthesis of amino acids;ko00400//Phenylalanine, tyrosine and tryptophan biosynthesis	K01609;K01609;K01609;K01609	-	GO:0016831//carboxy-lyase activity	GO:0006586//indolalkylamine metabolic process	--
DG6C05094	123	87	202	738	478	246	5.94	3.75	8.38	30.34	19.57	11.61	6.02333	20.5067	1.76746	1.05365e-06	9.55294e-05	SPP3	probable sucrose-phosphatase 3 isoform X1 [Aegilops tauschii subsp. tauschii] [Aegilops tauschii]	Metabolism	Carbohydrate metabolism	ko00500//Starch and sucrose metabolism	K07024	-	GO:0016791//phosphatase activity	GO:0044237//cellular metabolic process	--
DG3C06976	133	101	48	469	234	308	6.22	4.21	1.93	18.67	9.27	14.08	4.12	14.0067	1.7654	4.50615e-06	0.000343991	--	triacylglycerol lipase-like 1 [Zea mays]	-	-	-	-	-	-	-	--
DG4C00871	26	33	17	104	82	81	1.84	2.08	1.03	6.27	4.92	5.61	1.65	5.6	1.76296	3.98475e-07	4.11356e-05	AZF2	zinc finger protein 1-like [Aegilops tauschii subsp. tauschii] [Aegilops tauschii]	-	-	-	-	-	-	-	--
DG7C01240	212	196	197	1049	601	496	7.57	6.24	6.04	31.88	18.18	17.3	6.61667	22.4533	1.76275	1.20012e-11	3.30022e-09	4CL5	4-coumarate:coenzyme A ligase [Lolium perenne]	Metabolism;Metabolism;Metabolism;Metabolism;Metabolism	Global and overview maps;Global and overview maps;Biosynthesis of other secondary metabolites;Amino acid metabolism;Metabolism of cofactors and vitamins	ko01100//Metabolic pathways;ko01110//Biosynthesis of secondary metabolites;ko00940//Phenylpropanoid biosynthesis;ko00360//Phenylalanine metabolism;ko00130//Ubiquinone and other terpenoid-quinone biosynthesis	K01904;K01904;K01904;K01904;K01904	-	-	-	--
DG1C02213	91	137	129	661	355	237	2.18	2.93	2.66	13.51	7.22	5.56	2.59	8.76333	1.75853	3.77034e-08	5.27119e-06	B120	G-type lectin S-receptor-like serine/threonine-protein kinase B120 [Aegilops tauschii subsp. tauschii] [Aegilops tauschii]	-	-	-	-	-	GO:0005488//binding;GO:0016301//kinase activity	GO:0009987//cellular process	--
DG6C05009	35	22	67	147	83	187	1.8	1.01	2.95	6.42	3.61	9.38	1.92	6.47	1.75266	6.94506e-05	0.00335399	HRPN	peroxidase N-like [Aegilops tauschii subsp. tauschii] [Aegilops tauschii]	Metabolism;Metabolism;Metabolism	Global and overview maps;Global and overview maps;Biosynthesis of other secondary metabolites	ko01100//Metabolic pathways;ko01110//Biosynthesis of secondary metabolites;ko00940//Phenylpropanoid biosynthesis	K00430;K00430;K00430	-	GO:0003824//catalytic activity;GO:0043169//cation binding;GO:0046906//tetrapyrrole binding	GO:0006950//response to stress;GO:0044710//single-organism metabolic process	--
DG1C06430	20	21	40	133	101	48	4.95	4.63	8.5	28.02	21.18	11.61	6.02667	20.27	1.74991	3.1224e-05	0.0017566	--	uncharacterized protein LOC109771601 [Aegilops tauschii subsp. tauschii] [Aegilops tauschii]	-	-	-	-	-	-	-	--
DG1C06999	355	443	445	2134	1316	894	12.02	13.37	12.95	61.52	37.77	29.59	12.78	42.96	1.74911	4.78417e-12	1.41839e-09	AAE5	probable acyl-activating enzyme 5, peroxisomal [Aegilops tauschii subsp. tauschii] [Aegilops tauschii]	-	-	-	-	-	-	-	--
DG5C06801	53	51	59	274	185	112	2.59	2.23	2.48	11.42	7.67	5.36	2.43333	8.15	1.74387	3.31313e-08	4.74321e-06	At5g44410	Reticuline oxidase-like protein [Triticum urartu]	-	-	-	-	-	-	-	--
DG4C01419	95	73	105	445	330	183	6.84	4.68	6.49	27.26	20.13	12.87	6.00333	20.0867	1.7424	6.42794e-09	1.09684e-06	SYP132	PREDICTED: syntaxin-132 [Oryza sativa Japonica Group]	Genetic Information Processing	Folding, sorting and degradation	ko04130//SNARE interactions in vesicular transport	K08486	-	-	GO:0015031//protein transport;GO:0061024//membrane organization	--
DG4C03708	115	108	111	392	452	314	7.61	6.37	6.31	22.07	25.34	20.3	6.76333	22.57	1.7386	5.4158e-20	5.30016e-17	HHO6	MYB-related protein [Triticum aestivum]	-	-	-	-	-	-	-	ARR-B
DG2C03563	135	85	132	684	339	216	15.65	8.78	13.14	67.49	33.31	24.47	12.5233	41.7567	1.73739	1.85821e-06	0.000158368	WRKY75	PREDICTED: probable WRKY transcription factor 75 [Brachypodium distachyon]	-	-	-	-	-	GO:0001071//nucleic acid binding transcription factor activity;GO:0003677//DNA binding	GO:0010468//regulation of gene expression	WRKY
DG2C03663	335	439	539	2633	1129	781	11.72	13.7	16.2	78.44	33.49	26.71	13.8733	46.2133	1.73599	3.75659e-07	3.94311e-05	DTX40	PREDICTED: protein DETOXIFICATION 40 [Brachypodium distachyon]	-	-	-	-	GO:0031224//intrinsic component of membrane	GO:0015291//secondary active transmembrane transporter activity	GO:0044763//single-organism cellular process	--
DG4C05723	17	20	77	215	107	64	0.7	0.73	2.72	7.52	3.73	2.57	1.38333	4.60667	1.73557	0.00150281	0.0386732	UGT91C1	UDP-glycosyltransferase 91C1-like [Aegilops tauschii subsp. tauschii] [Aegilops tauschii]	-	-	-	-	-	GO:0016757//transferase activity, transferring glycosyl groups	-	--
DG1C05231	78	66	74	423	148	185	3.81	2.87	3.1	17.57	6.12	8.82	3.26	10.8367	1.73298	2.68466e-06	0.000217347	F3H-2	PREDICTED: naringenin,2-oxoglutarate 3-dioxygenase-like [Brachypodium distachyon]	-	-	-	-	-	-	-	--
MSTRG.35191	129	131	150	708	506	215	11.69	10.58	11.68	54.62	38.87	19.04	11.3167	37.51	1.72883	1.30718e-07	1.59323e-05	--	-	-	-	-	-	-	-	-	--
DG3C04215	181	114	75	615	412	283	8.78	4.93	3.13	25.4	16.94	13.42	5.61333	18.5867	1.72734	1.42188e-06	0.000124505	ATL6	E3 ubiquitin-protein ligase ATL6-like [Aegilops tauschii subsp. tauschii] [Aegilops tauschii]	-	-	-	-	-	GO:0043169//cation binding	-	--
DG1C01439	100	89	69	437	214	239	7.17	5.69	4.25	26.69	13.01	16.76	5.70333	18.82	1.72239	4.18335e-08	5.7758e-06	--	probable calcium-binding protein CML45 [Aegilops tauschii subsp. tauschii] [Aegilops tauschii]	-	-	-	-	-	-	-	--
DG3C02657	28	20	16	135	40	49	1.46	0.93	0.72	5.98	1.77	2.49	1.03667	3.41333	1.71923	0.000809583	0.0244447	NAC077	NAC domain-containing protein 77-like [Aegilops tauschii subsp. tauschii] [Aegilops tauschii]	-	-	-	-	-	-	-	NAC
MSTRG.28034	340	278	358	1496	954	875	20.74	15.12	18.76	77.69	49.33	52.17	18.2067	59.73	1.71399	1.35836e-14	6.19113e-12	WRKY50	probable WRKY transcription factor 51 [Aegilops tauschii subsp. strangulata] [Aegilops tauschii]	-	-	-	-	-	-	-	WRKY50
DG7C04666	80	80	94	304	357	201	10.13	9.03	10.22	32.76	38.3	24.86	9.79333	31.9733	1.707	1.27234e-13	4.8109e-11	--	predicted protein [Hordeum vulgare subsp. vulgare] [Hordeum vulgare]	-	-	-	-	-	-	-	--
DG1C03054	537	581	669	2633	1892	1498	19.52	18.82	20.91	81.5	58.33	53.23	19.75	64.3533	1.70416	2.08251e-19	1.77676e-16	At3g28580	PREDICTED: AAA-ATPase At3g28580-like isoform X1 [Brachypodium distachyon]	-	-	-	-	-	GO:0036094//small molecule binding	-	--
DG5C01940	226	316	177	1070	718	643	6.05	7.54	4.07	24.37	16.28	16.81	5.88667	19.1533	1.70207	2.77557e-11	7.10418e-09	WRKY6	WRKY transcription factor, partial [Triticum aestivum]	-	-	-	-	-	GO:0003677//DNA binding	GO:0010468//regulation of gene expression	WRKY
DG2C01236	39	78	73	337	183	116	1.57	2.8	2.53	11.57	6.26	4.57	2.3	7.46667	1.69883	4.67053e-06	0.000354811	ALDH2B7	aldehyde dehydrogenase family 2 member B7, mitochondrial-like [Aegilops tauschii subsp. tauschii] [Aegilops tauschii]	Metabolism;Metabolism;Metabolism;Metabolism;Metabolism;Metabolism;Metabolism;Metabolism;Metabolism;Metabolism;Metabolism;Metabolism;Metabolism	Global and overview maps;Global and overview maps;Carbohydrate metabolism;Lipid metabolism;Carbohydrate metabolism;Amino acid metabolism;Amino acid metabolism;Lipid metabolism;Amino acid metabolism;Carbohydrate metabolism;Amino acid metabolism;Metabolism of other amino acids;Amino acid metabolism	ko01100//Metabolic pathways;ko01110//Biosynthesis of secondary metabolites;ko00010//Glycolysis / Gluconeogenesis;ko00561//Glycerolipid metabolism;ko00620//Pyruvate metabolism;ko00380//Tryptophan metabolism;ko00330//Arginine and proline metabolism;ko00071//Fatty acid degradation;ko00310//Lysine degradation;ko00053//Ascorbate and aldarate metabolism;ko00280//Valine, leucine and isoleucine degradati…	K00128;K00128;K00128;K00128;K00128;K00128;K00128;K00128;K00128;K00128;K00128;K00128;K00128	-	GO:0016620//oxidoreductase activity, acting on the aldehyde or oxo group of donors, NAD or NADP as acceptor	GO:0044710//single-organism metabolic process	--
DG3C00582	374	425	294	1642	1173	890	10.44	10.58	7.05	39.02	27.75	24.28	9.35667	30.35	1.69763	3.19754e-13	1.11995e-10	ZB8	PREDICTED: phenylalanine ammonia-lyase-like [Brachypodium distachyon]	Metabolism;Metabolism;Metabolism;Metabolism	Global and overview maps;Global and overview maps;Biosynthesis of other secondary metabolites;Amino acid metabolism	ko01100//Metabolic pathways;ko01110//Biosynthesis of secondary metabolites;ko00940//Phenylpropanoid biosynthesis;ko00360//Phenylalanine metabolism	K10775;K10775;K10775;K10775	GO:0044424//intracellular part	GO:0016841//ammonia-lyase activity	GO:0006558//L-phenylalanine metabolic process;GO:0009699//phenylpropanoid biosynthetic process	--
DG1C04309	125	139	262	766	525	448	7.7	7.63	13.86	40.15	27.4	26.96	9.73	31.5033	1.69499	8.08136e-10	1.63963e-07	GSTU6	probable glutathione S-transferase GSTU6 isoform X1 [Aegilops tauschii subsp. tauschii] [Aegilops tauschii]	Metabolism	Metabolism of other amino acids	ko00480//Glutathione metabolism	K00799	-	-	-	--
DG6C00516	19	51	25	148	80	86	1.75	4.2	1.98	11.63	6.26	7.76	2.64333	8.55	1.69357	3.38155e-05	0.00188788	--	uncharacterized protein LOC109764821 [Aegilops tauschii subsp. tauschii] [Aegilops tauschii]	-	-	-	-	-	-	-	--
DG7C02941	13	15	10	65	48	17	1.28	1.31	0.84	5.44	4	1.63	1.14333	3.69	1.69037	0.00181515	0.044972	--	PREDICTED: histone H3.v1-like [Oryza brachyantha]	-	-	-	-	-	-	-	--
DG5C04071	7	11	10	37	31	25	0.28	0.4	0.35	1.27	1.06	0.99	0.343333	1.10667	1.68854	0.000633104	0.0201781	--	disease resistance protein RGA2-like [Aegilops tauschii subsp. tauschii] [Aegilops tauschii]	-	-	-	-	-	-	-	--
DG4C05177	26	53	26	137	145	69	3.08	5.59	2.64	13.81	14.55	7.98	3.77	12.1133	1.68396	8.09344e-06	0.000576662	--	uncharacterized protein LOC109774752 [Aegilops tauschii subsp. tauschii] [Aegilops tauschii]	-	-	-	-	-	-	-	--
DG1C07292	229	348	285	1358	678	797	14.58	19.76	15.57	73.58	36.55	49.59	16.6367	53.24	1.67814	1.01384e-10	2.29486e-08	Sb03g046810	cationic peroxidase SPC4-like [Aegilops tauschii subsp. tauschii] [Aegilops tauschii]	Metabolism;Metabolism;Metabolism	Global and overview maps;Global and overview maps;Biosynthesis of other secondary metabolites	ko01100//Metabolic pathways;ko01110//Biosynthesis of secondary metabolites;ko00940//Phenylpropanoid biosynthesis	K00430;K00430;K00430	-	-	-	--
DG5C00427	96	65	237	672	277	342	3.75	2.26	7.95	22.34	9.17	13.05	4.65333	14.8533	1.67445	7.79763e-05	0.0037225	ZSS1	LOW QUALITY PROTEIN: (S)-beta-bisabolene synthase-like, partial [Aegilops tauschii subsp. tauschii] [Aegilops tauschii]	-	-	-	-	-	GO:0016829//lyase activity	-	--
DG6C03037	151	150	362	1094	542	518	10.27	9.13	21.19	63.45	31.27	34.5	13.53	43.0733	1.67063	1.86097e-06	0.000158368	GSTU17	glutathione S-transferase U17-like [Aegilops tauschii subsp. tauschii] [Aegilops tauschii]	Metabolism	Metabolism of other amino acids	ko00480//Glutathione metabolism	K00799	-	GO:0003824//catalytic activity	-	--
DG1C04001	2108	1894	1929	5293	7268	6849	108.98	87.29	85.67	232.95	318.48	346.05	93.98	299.16	1.67049	7.46866e-20	7.03246e-17	KING1	SnRK1 gamma subunit [Hordeum vulgare subsp. vulgare] [Hordeum vulgare]	-	-	-	-	-	-	-	--
DG2C04855	6	14	13	50	33	24	0.41	0.85	0.76	2.9	1.91	1.6	0.673333	2.13667	1.66597	0.00118168	0.0325759	TS2	sex determination protein tasselseed-2-like [Aegilops tauschii subsp. tauschii] [Aegilops tauschii]	-	-	-	-	-	GO:0003824//catalytic activity	GO:0044707//single-multicellular organism process;GO:0044710//single-organism metabolic process	--
DG1C03925	132	139	189	383	636	471	6.93	6.47	8.52	17.07	28.21	24.1	7.30667	23.1267	1.66227	2.98348e-13	1.06744e-10	CEQORH	chloroplastic quinone-oxidoreductase [Zea mays]	-	-	-	-	-	-	-	--
DG7C04960	8	17	33	87	45	52	0.63	1.2	2.24	5.85	3.01	4.01	1.35667	4.29	1.66091	0.000730331	0.0226267	ATJ11	chaperone protein dnaJ 11, chloroplastic-like [Aegilops tauschii subsp. tauschii] [Aegilops tauschii]	-	-	-	-	-	-	-	--
MSTRG.2153	23	32	75	142	189	87	0.75	0.93	2.11	3.96	5.24	2.78	1.26333	3.99333	1.66036	4.77726e-05	0.00246066	--	-	-	-	-	-	-	-	-	--
DG5C03313	105	103	183	653	293	321	4.36	3.82	6.53	23.1	10.32	13.04	4.90333	15.4867	1.65919	3.26633e-07	3.47975e-05	CYP72A15	cytochrome P450 monooxygenase [Lolium perenne]	-	-	-	-	-	-	-	--
DG5C04426	25	23	24	128	60	50	1.18	0.96	0.97	5.13	2.39	2.3	1.03667	3.27333	1.65881	7.86314e-05	0.00374303	RhGT1	anthocyanidin 5,3-O-glucosyltransferase-like [Aegilops tauschii subsp. tauschii] [Aegilops tauschii]	-	-	-	-	-	-	-	--
DG1C04162	461	405	401	1973	1174	1031	24.29	19.02	18.15	88.49	52.43	53.09	20.4867	64.67	1.65841	3.71303e-12	1.11304e-09	ADT6	PREDICTED: arogenate dehydratase/prephenate dehydratase 6, chloroplastic-like [Brachypodium distachyon]	Metabolism;Metabolism;Metabolism;Metabolism	Global and overview maps;Global and overview maps;Global and overview maps;Amino acid metabolism	ko01100//Metabolic pathways;ko01110//Biosynthesis of secondary metabolites;ko01230//Biosynthesis of amino acids;ko00400//Phenylalanine, tyrosine and tryptophan biosynthesis	K05359;K05359;K05359;K05359	-	GO:0031406//carboxylic acid binding	GO:0006558//L-phenylalanine metabolic process	--
DG2C05986	18	24	24	127	46	42	1.8	2.14	2.06	10.82	3.9	4.11	2	6.27667	1.65	0.000524942	0.01738	LBD1	LOB domain-containing protein 1-like [Aegilops tauschii subsp. tauschii] [Aegilops tauschii]	-	-	-	-	-	-	-	LOB
DG5C02479	128	174	160	777	382	340	3.65	4.42	3.92	18.87	9.24	9.48	3.99667	12.53	1.64852	1.50661e-08	2.35357e-06	AVP1	pyrophosphate-energized vacuolar membrane proton pump-like [Aegilops tauschii subsp. tauschii] [Aegilops tauschii]	Metabolism	Energy metabolism	ko00190//Oxidative phosphorylation	K01507	-	-	-	--
MSTRG.20239	40	58	117	408	226	65	5.32	6.87	13.36	46.17	25.47	8.45	8.51667	26.6967	1.6483	0.00122738	0.0334477	--	proteinase inhibitor PSI-1.2 [Oryza sativa Japonica Group]	-	-	-	-	-	-	-	--
MSTRG.35192	112	136	142	649	339	280	7.54	8.17	8.22	37.21	19.35	18.43	7.97667	24.9967	1.64788	1.01653e-08	1.6997e-06	--	-	-	-	-	-	-	-	-	--
DG3C03902	130	116	271	930	371	360	10.21	8.12	18.29	62.2	24.7	27.64	12.2067	38.18	1.64515	1.55289e-05	0.000986085	--	centromere protein V-like [Aegilops tauschii subsp. tauschii] [Aegilops tauschii]	-	-	-	-	-	-	-	--
DG2C03021	42	48	78	300	169	75	2.74	2.76	4.35	16.63	9.3	4.74	3.28333	10.2233	1.63863	0.000100096	0.00456245	--	Os02g0227100, partial [Oryza sativa Japonica Group]	-	-	-	-	-	-	-	--
DG4C03048	195	133	296	1091	516	412	9.62	5.85	12.54	45.79	21.56	19.85	9.33667	29.0667	1.63839	3.10227e-06	0.000248136	--	embryonic abundant protein-like [Zea mays]	-	-	-	-	-	GO:0016741//transferase activity, transferring one-carbon groups	GO:0009404//toxin metabolic process;GO:0014070//response to organic cyclic compound	--
DG2C04357	13	9	11	52	33	23	1.77	1.09	1.28	6.02	3.8	3.06	1.38	4.29333	1.63743	0.00117177	0.0324006	--	PREDICTED: endoribonuclease Dicer homolog 1-like [Zea mays]	-	-	-	-	-	-	-	--
DG6C00504	94	81	47	312	275	147	3.24	2.49	1.39	9.16	8.04	4.95	2.37333	7.38333	1.63736	1.33979e-06	0.000117937	KCS11	PREDICTED: 3-ketoacyl-CoA synthase 11 [Oryza sativa Japonica Group]	Metabolism;Metabolism;Organismal Systems;Metabolism	Global and overview maps;Global and overview maps;Environmental adaptation;Lipid metabolism	ko01100//Metabolic pathways;ko01110//Biosynthesis of secondary metabolites;ko04626//Plant-pathogen interaction;ko00062//Fatty acid elongation	K15397;K15397;K15397;K15397	-	GO:0016746//transferase activity, transferring acyl groups	GO:0006631//fatty acid metabolic process	--
DG6C03225	101	190	186	795	399	329	3.71	6.23	5.87	24.88	12.43	11.82	5.27	16.3767	1.63577	2.69315e-07	2.93809e-05	CYP89A2	cytochrome P450 89A2-like [Aegilops tauschii subsp. tauschii] [Aegilops tauschii]	-	-	-	-	-	GO:0016491//oxidoreductase activity;GO:0043169//cation binding;GO:0046906//tetrapyrrole binding	GO:0044710//single-organism metabolic process	--
DG3C02305	89	90	68	401	203	195	10.26	9.25	6.74	39.36	19.84	21.97	8.75	27.0567	1.62863	1.91721e-07	2.22276e-05	HVA22J	Os12g0158600 [Oryza sativa Japonica Group]	-	-	-	-	GO:0031224//intrinsic component of membrane	-	-	--
DG1C00921	46	28	14	122	115	56	3.73	2.02	0.97	8.42	7.9	4.44	2.24	6.92	1.62727	0.000415077	0.0145842	--	Os07g0663000, partial [Oryza sativa Japonica Group]	-	-	-	-	-	-	-	--
DG6C01004	138	137	112	575	385	292	8.36	7.4	5.83	29.64	19.76	17.28	7.19667	22.2267	1.62689	2.45951e-10	5.21259e-08	SNAP33	PREDICTED: SNAP25 homologous protein SNAP33-like [Brachypodium distachyon]	-	-	-	-	-	-	-	--
DG2C03769	32	39	64	245	107	78	1.86	2.02	3.19	12.12	5.27	4.43	2.35667	7.27333	1.62587	0.000109967	0.00491761	--	Polygalacturonase inhibitor 2 [Dichanthelium oligosanthes]	-	-	-	-	-	-	-	--
DG6C05008	66	77	78	302	63	318	4.42	4.59	4.49	17.21	3.57	20.8	4.5	13.86	1.62293	0.000716449	0.0223004	HRPN	peroxidase N-like [Aegilops tauschii subsp. tauschii] [Aegilops tauschii]	Metabolism;Metabolism;Metabolism	Global and overview maps;Global and overview maps;Biosynthesis of other secondary metabolites	ko01100//Metabolic pathways;ko01110//Biosynthesis of secondary metabolites;ko00940//Phenylpropanoid biosynthesis	K00430;K00430;K00430	-	GO:0046906//tetrapyrrole binding	GO:0006950//response to stress;GO:0044710//single-organism metabolic process	--
DG7C03787	130	128	102	571	329	260	5.83	5.12	3.93	21.8	12.51	11.4	4.96	15.2367	1.61914	2.11506e-08	3.17011e-06	AAP1	amino acid permease 3-like [Aegilops tauschii subsp. tauschii] [Aegilops tauschii]	-	-	-	-	-	-	-	--
DG5C04400	815	1112	883	4926	2398	1683	21.94	26.69	20.41	112.89	54.73	44.28	23.0133	70.6333	1.61788	9.51001e-08	1.18961e-05	PAL	phenylalanine ammonia-lyase-like [Aegilops tauschii subsp. tauschii] [Aegilops tauschii]	Metabolism;Metabolism;Metabolism;Metabolism	Global and overview maps;Global and overview maps;Biosynthesis of other secondary metabolites;Amino acid metabolism	ko01100//Metabolic pathways;ko01110//Biosynthesis of secondary metabolites;ko00940//Phenylpropanoid biosynthesis;ko00360//Phenylalanine metabolism	K10775;K10775;K10775;K10775	-	-	-	--
DG2C01027	1139	1339	620	4767	3219	2042	22.7	23.79	10.61	80.88	54.38	39.78	19.0333	58.3467	1.61612	2.99823e-07	3.21816e-05	LAC21	Cupredoxin [Cynara cardunculus var. scolymus] [Cynara cardunculus]	-	-	-	-	GO:0005576//extracellular region	GO:0016682//oxidoreductase activity, acting on diphenols and related substances as donors, oxygen as acceptor;GO:0043169//cation binding	GO:0009808//lignin metabolic process	--
DG4C01952	709	1111	647	3413	2157	2215	61.78	86.29	48.48	253.24	159.36	188.67	65.5167	200.423	1.61312	2.86176e-11	7.26887e-09	UCC1	Blue copper protein [Triticum urartu]	-	-	-	-	-	-	-	--
DG6C02979	48	44	60	209	175	99	1.5	1.22	1.61	5.54	4.62	3.01	1.44333	4.39	1.60482	9.24956e-08	1.16359e-05	--	receptor-like protein 2 [Aegilops tauschii subsp. tauschii] [Aegilops tauschii]	-	-	-	-	-	-	-	--
MSTRG.16331	7	10	10	36	33	18	0.69	0.85	0.71	2.73	2.5	1.6	0.75	2.27667	1.60196	0.00188194	0.0461458	--	-	-	-	-	-	-	-	-	--
DG1C05369	155	117	43	313	451	257	3.09	2.08	0.74	5.3	7.61	5	1.97	5.97	1.59954	6.63546e-05	0.00324689	RPS2	Disease resistance protein RPS2 [Triticum urartu]	Organismal Systems	Environmental adaptation	ko04626//Plant-pathogen interaction	K13459	-	-	-	--
DG0C00309	12	24	15	81	38	40	0.64	1.14	0.68	3.66	1.71	2.07	0.82	2.48	1.59664	0.00060891	0.0195947	MO2	PREDICTED: 6-hydroxynicotinate 3-monooxygenase-like [Brachypodium distachyon]	-	-	-	-	-	-	-	--
DG5C04598	239	199	109	688	639	420	8	5.93	3.13	19.59	18.12	13.73	5.68667	17.1467	1.59227	1.49415e-07	1.80016e-05	WRKY24	WRKY27 transcription factor [Triticum aestivum]	Organismal Systems;Environmental Information Processing	Environmental adaptation;Signal transduction	ko04626//Plant-pathogen interaction;ko04016//MAPK signaling pathway - plant	K13424;K13424	-	-	-	WRKY
DG3C02601	114	201	54	541	369	256	7.77	12.22	3.16	31.4	21.33	17.06	7.71667	23.2633	1.59201	6.68349e-05	0.0032608	PRXC2	peroxidase 2-like [Aegilops tauschii subsp. tauschii] [Aegilops tauschii]	Metabolism;Metabolism;Metabolism	Global and overview maps;Global and overview maps;Biosynthesis of other secondary metabolites	ko01100//Metabolic pathways;ko01110//Biosynthesis of secondary metabolites;ko00940//Phenylpropanoid biosynthesis	K00430;K00430;K00430	-	-	-	--
DG4C00245	974	1070	1319	3126	3772	3423	52.97	51.87	61.61	144.71	173.86	181.92	55.4833	166.83	1.58825	2.97467e-28	9.89792e-25	PCO2	plant cysteine oxidase 2-like [Aegilops tauschii subsp. tauschii] [Aegilops tauschii]	Metabolism;Metabolism	Global and overview maps;Metabolism of other amino acids	ko01100//Metabolic pathways;ko00430//Taurine and hypotaurine metabolism	K10712;K10712	-	-	GO:0044710//single-organism metabolic process	--
MSTRG.29777	21	49	31	143	103	66	1.25	2.6	1.59	7.26	5.21	3.85	1.81333	5.44	1.58496	2.76971e-05	0.00158622	GSTU6	probable glutathione S-transferase GSTU6 [Triticum dicoccoides]	Metabolism	Metabolism of other amino acids	ko00480//Glutathione metabolism	K00799	GO:0044424//intracellular part	GO:0016765//transferase activity, transferring alkyl or aryl (other than methyl) groups	-	GSTU6
DG1C05322	6	18	11	41	37	29	0.32	0.85	0.5	1.85	1.66	1.5	0.556667	1.67	1.58496	0.00134391	0.0357737	PUB23	E3 ubiquitin-protein ligase PUB23-like [Aegilops tauschii subsp. tauschii] [Aegilops tauschii]	-	-	-	-	-	GO:0003824//catalytic activity	GO:0032446//protein modification by small protein conjugation	--
DG1C03730	282	229	269	1331	546	562	13.16	9.53	10.78	52.87	21.59	25.63	11.1567	33.3633	1.58036	5.15563e-07	5.15743e-05	PDX11	probable pyridoxal 5'-phosphate synthase subunit PDX1.1 [Aegilops tauschii subsp. tauschii] [Aegilops tauschii]	Metabolism	Metabolism of cofactors and vitamins	ko00750//Vitamin B6 metabolism	K06215	-	-	GO:0009108//coenzyme biosynthetic process	--
DG7C00533	373	367	351	1129	1345	913	11.14	9.77	9	28.69	34.04	26.64	9.97	29.79	1.57916	1.58478e-22	2.19716e-19	NFD4	PREDICTED: protein NUCLEAR FUSION DEFECTIVE 4-like [Setaria italica]	-	-	-	-	-	-	-	--
DG7C03821	17	33	8	85	55	40	0.72	1.25	0.29	3.08	1.98	1.66	0.753333	2.24	1.57214	0.00206131	0.049415	At5g44410	berberine bridge enzyme-like 27 [Aegilops tauschii subsp. tauschii] [Aegilops tauschii]	-	-	-	-	-	-	-	--
DG2C06057	3078	3419	3774	5736	11277	13684	94.41	93.49	99.43	149.78	293.18	410.23	95.7767	284.397	1.57016	3.56813e-08	5.0265e-06	PDC2	pyruvate decarboxylase 2 [Aegilops tauschii subsp. tauschii] [Aegilops tauschii]	Metabolism;Metabolism;Metabolism	Global and overview maps;Global and overview maps;Carbohydrate metabolism	ko01100//Metabolic pathways;ko01110//Biosynthesis of secondary metabolites;ko00010//Glycolysis / Gluconeogenesis	K01568;K01568;K01568	-	GO:0016831//carboxy-lyase activity;GO:0019842//vitamin binding;GO:0046872//metal ion binding	-	--
DG7C03645	10	16	19	63	51	24	0.9	1.28	1.47	4.83	3.89	2.11	1.21667	3.61	1.56906	0.000957109	0.0277896	--	-	-	-	-	-	-	-	-	--
DG5C04245	29	28	14	105	68	50	1.97	1.7	0.82	6.08	3.92	3.32	1.49667	4.44	1.56881	0.000191293	0.00778128	GA2OX3	PREDICTED: gibberellin 2-beta-dioxygenase-like [Brachypodium distachyon]	Metabolism;Metabolism	Global and overview maps;Metabolism of terpenoids and polyketides	ko01110//Biosynthesis of secondary metabolites;ko00904//Diterpenoid biosynthesis	K04125;K04125	-	-	-	--
DG7C01043	1438	1580	2188	6942	5226	3755	70.75	69.29	92.46	290.73	217.92	180.54	77.5	229.73	1.56767	2.42301e-14	1.02055e-11	exgB	PREDICTED: probable glucan 1,3-beta-glucosidase A [Jatropha curcas]	-	-	-	-	-	-	-	--
DG5C05662	5972	5801	7248	19113	22295	16667	272.33	235.81	283.89	741.91	861.66	742.76	264.01	782.11	1.56678	3.71563e-33	4.75083e-29	FBA1	PREDICTED: fructose-bisphosphate aldolase cytoplasmic isozyme [Brachypodium distachyon]	Metabolism;Metabolism;Metabolism;Metabolism;Metabolism;Metabolism;Metabolism;Metabolism	Global and overview maps;Global and overview maps;Global and overview maps;Global and overview maps;Carbohydrate metabolism;Energy metabolism;Carbohydrate metabolism;Carbohydrate metabolism	ko01100//Metabolic pathways;ko01110//Biosynthesis of secondary metabolites;ko01200//Carbon metabolism;ko01230//Biosynthesis of amino acids;ko00010//Glycolysis / Gluconeogenesis;ko00710//Carbon fixation in photosynthetic organisms;ko00051//Fructose and mannose metabolism;ko00030//Pentose phosphate pathway	K01623;K01623;K01623;K01623;K01623;K01623;K01623;K01623	-	-	-	--
DG5C06105	28	31	10	104	46	65	1.39	1.37	0.43	4.38	1.93	3.14	1.06333	3.15	1.56676	0.001255	0.0339503	VIT_06s0061g00120	beta-1,3-glucanase 2a [Hordeum vulgare]	-	-	-	-	-	-	-	--
DG0C01261	25	15	41	127	76	46	3.27	1.72	4.53	14.04	8.29	5.87	3.17333	9.4	1.56666	0.000590842	0.0191056	HIP1	E3 ubiquitin-protein ligase MBR1-like [Aegilops tauschii subsp. tauschii] [Aegilops tauschii]	-	-	-	-	-	-	-	--
DG5C02398	1905	1852	2025	6711	6566	4479	139.39	120.8	127.27	418.01	407.2	320.29	129.153	381.833	1.56386	1.76273e-25	3.45017e-22	ERF071	PREDICTED: ethylene-responsive transcription factor ERF071-like [Brachypodium distachyon]	-	-	-	-	-	-	-	AP2-EREBP
DG4C05010	36	14	25	127	75	36	1.87	0.65	1.11	5.61	3.3	1.82	1.21	3.57667	1.56361	0.00176796	0.0441314	At5g05600	probable 2-oxoglutarate-dependent dioxygenase At5g05600 [Aegilops tauschii subsp. tauschii] [Aegilops tauschii]	-	-	-	-	-	-	-	--
DG7C01186	163	151	71	565	363	275	7.51	6.2	2.81	22.16	14.18	12.38	5.50667	16.24	1.5603	6.84647e-06	0.000499582	RIPK	serine/threonine-protein kinase RIPK-like [Aegilops tauschii subsp. tauschii] [Aegilops tauschii]	-	-	-	-	-	-	-	--
DG5C03865	303	160	147	999	441	473	5.25	2.47	2.19	14.72	6.47	8	3.30333	9.73	1.55852	2.53994e-05	0.00147494	ABCB11	ABC transporter B family member 4-like [Aegilops tauschii subsp. tauschii] [Aegilops tauschii]	Environmental Information Processing	Membrane transport	ko02010//ABC transporters	K05658	GO:0031224//intrinsic component of membrane	GO:0015405//P-P-bond-hydrolysis-driven transmembrane transporter activity;GO:0017111//nucleoside-triphosphatase activity;GO:0032550//purine ribonucleoside binding	GO:0044763//single-organism cellular process;GO:0051234//establishment of localization	--
DG2C00262	23	13	10	73	41	31	1.69	0.85	0.63	4.56	2.55	2.22	1.05667	3.11	1.55739	0.00202661	0.0488662	--	spidroin-1-like [Aegilops tauschii subsp. tauschii] [Aegilops tauschii]	-	-	-	-	-	-	-	--
DG2C06177	90	110	91	285	368	234	3.2	3.49	2.78	8.63	11.1	8.14	3.15667	9.29	1.55728	3.59611e-13	1.24643e-10	Slc25a44	solute carrier family 25 member 44 [Aegilops tauschii subsp. tauschii] [Aegilops tauschii]	-	-	-	-	-	-	-	--
DG3C03064	521	467	406	1629	1413	1218	16.93	13.53	11.33	45.07	38.92	38.69	13.93	40.8933	1.55367	1.39104e-17	1.0062e-14	--	uncharacterized protein LOC109762436 [Aegilops tauschii subsp. tauschii] [Aegilops tauschii]	-	-	-	-	-	-	-	--
DG6C00981	25	49	41	167	93	86	2.17	3.79	3.05	12.33	6.83	7.29	3.00333	8.81667	1.55367	1.10606e-05	0.000752618	--	harpin-induced 1 domain containing protein (chloroplast) [Oryza sativa Japonica Group]	-	-	-	-	-	-	-	--
DG7C03647	100	124	94	353	446	180	1.92	2.12	1.55	5.77	7.26	3.38	1.86333	5.47	1.55366	9.26706e-08	1.16359e-05	XA21	receptor kinase-like protein Xa21 [Aegilops tauschii subsp. tauschii] [Aegilops tauschii]	-	-	-	-	-	-	-	--
DG2C00870	271	327	319	967	966	830	26.22	28.2	26.51	79.63	79.2	78.47	26.9767	79.1	1.55197	4.28338e-33	4.75083e-29	PHOS34	universal stress protein PHOS34 [Aegilops tauschii subsp. tauschii] [Aegilops tauschii]	-	-	-	-	-	-	-	--
DG2C05051	92	55	42	283	178	130	5.57	2.97	2.18	14.59	9.14	7.69	3.57333	10.4733	1.55138	3.53463e-05	0.00192805	HOX12	Homeobox-leucine zipper protein HOX12 [Triticum urartu]	-	-	-	-	GO:0043231//intracellular membrane-bounded organelle	GO:0003677//DNA binding	GO:0010468//regulation of gene expression;GO:0034645//cellular macromolecule biosynthetic process	--
DG6C05218	52	103	60	235	156	246	3.38	5.97	3.35	13	8.59	15.62	4.23333	12.4033	1.55086	1.13887e-06	0.000101867	GSVIVT00037159001	peroxidase 5-like [Aegilops tauschii subsp. tauschii] [Aegilops tauschii]	Metabolism;Metabolism;Metabolism	Global and overview maps;Global and overview maps;Biosynthesis of other secondary metabolites	ko01100//Metabolic pathways;ko01110//Biosynthesis of secondary metabolites;ko00940//Phenylpropanoid biosynthesis	K00430;K00430;K00430	-	GO:0003824//catalytic activity;GO:0043169//cation binding;GO:0046906//tetrapyrrole binding	GO:0006950//response to stress;GO:0044710//single-organism metabolic process	--
DG1C05221	144	197	389	945	745	490	8.44	10.3	19.59	47.16	37.02	28.07	12.7767	37.4167	1.55017	5.39592e-07	5.34357e-05	ATL45	E3 ubiquitin-protein ligase EL5-like [Aegilops tauschii subsp. tauschii] [Aegilops tauschii]	-	-	-	-	-	-	-	--
DG5C05491	161	101	142	567	408	268	14.9	8.33	11.29	44.67	32	24.24	11.5067	33.6367	1.54756	6.59285e-08	8.70517e-06	--	uncharacterized protein LOC109765380 [Aegilops tauschii subsp. tauschii] [Aegilops tauschii]	-	-	-	-	-	-	-	--
DG4C06270	159	160	327	1129	537	292	6.89	6.18	12.18	41.67	19.73	12.37	8.41667	24.59	1.54675	9.16769e-05	0.00423087	CYP99A2	PREDICTED: cytochrome P450 99A2-like [Brachypodium distachyon]	Metabolism;Metabolism	Global and overview maps;Metabolism of terpenoids and polyketides	ko01110//Biosynthesis of secondary metabolites;ko00904//Diterpenoid biosynthesis	K16085;K16085	-	-	-	--
DG2C04730	59	66	44	280	122	115	6.28	6.26	4.02	25.36	11	11.96	5.52	16.1067	1.54492	3.18226e-05	0.00178561	At5g01610	predicted protein [Hordeum vulgare subsp. vulgare] [Hordeum vulgare]	-	-	-	-	-	-	-	--
DG4C03994	47	29	14	131	57	90	3.36	1.85	0.86	7.97	3.45	6.29	2.02333	5.90333	1.5448	0.00141883	0.0370857	--	hypothetical protein TRIUR3_02696 [Triticum urartu]	-	-	-	-	-	-	-	--
DG3C06635	30	47	17	118	75	90	1.09	1.52	0.53	3.65	2.31	3.2	1.04667	3.05333	1.54458	0.000107348	0.00483341	At1g14780	MACPF domain-containing protein At1g14780-like isoform X2 [Aegilops tauschii subsp. tauschii] [Aegilops tauschii]	-	-	-	-	-	-	-	--
DG6C03793	294	309	286	1311	921	489	14.92	13.98	12.47	56.63	39.61	24.25	13.79	40.1633	1.54226	2.30021e-08	3.4028e-06	PCRK2	probable serine/threonine-protein kinase PBL1 isoform X2 [Aegilops tauschii subsp. tauschii] [Aegilops tauschii]	-	-	-	-	-	-	-	--
DG6C04087	2182	3898	3649	10758	10100	7947	127.93	203.71	183.76	536.9	501.87	455.33	171.8	498.033	1.53551	6.17373e-17	3.87594e-14	TSJT1	stem-specific protein TSJT1-like [Aegilops tauschii subsp. tauschii] [Aegilops tauschii]	-	-	-	-	-	-	-	--
DG7C03889	31	51	37	174	108	75	2.88	4.22	2.95	13.75	8.49	6.8	3.35	9.68	1.53085	1.36004e-05	0.00088733	--	VQ motif family protein [Zea mays]	-	-	-	-	-	-	-	--
MSTRG.28665	15	17	13	44	39	49	1.33	1.31	1	3.33	2.9	4.25	1.21333	3.49333	1.52563	0.000285808	0.0107606	--	protein FAR1-RELATED SEQUENCE 5-like [Triticum dicoccoides]	-	-	-	-	-	-	-	--
DG4C02753	71	57	79	223	261	138	4.61	3.3	4.41	12.33	14.37	8.76	4.10667	11.82	1.52519	1.26522e-08	2.04363e-06	--	polygalacturonase inhibitor-like [Aegilops tauschii subsp. tauschii] [Aegilops tauschii]	-	-	-	-	-	-	-	--
DG5C04517	764	522	753	2818	2025	1315	30.05	18.3	25.44	94.34	67.5	50.54	24.5967	70.7933	1.52515	2.35436e-09	4.32813e-07	NPR4	PREDICTED: ankyrin repeat-containing protein At3g12360-like [Brachypodium distachyon]	-	-	-	-	-	-	-	--
DG1C01762	119	120	98	535	344	145	3.03	2.72	2.13	11.58	7.42	3.61	2.62667	7.53667	1.52069	3.00494e-05	0.00170917	WAK3	wall-associated receptor kinase 3-like [Aegilops tauschii subsp. tauschii] [Aegilops tauschii]	-	-	-	-	-	-	-	--
DG3C01520	54	53	89	307	136	135	2.2	1.93	3.12	10.66	4.7	5.38	2.41667	6.91333	1.51636	2.24227e-05	0.00134189	GUX1	UDP-glucuronate:xylan alpha-glucuronosyltransferase 1-like [Aegilops tauschii subsp. tauschii] [Aegilops tauschii]	-	-	-	-	-	-	-	--
DG5C02780	19	25	26	114	55	39	0.98	1.15	1.15	5.01	2.4	1.97	1.09333	3.12667	1.51589	0.000578995	0.0188139	CYP72A15	Secologanin synthase [Aegilops tauschii]	-	-	-	-	-	-	-	--
DG2C04970	42	20	43	167	88	61	3.33	1.41	2.93	11.28	5.92	4.73	2.55667	7.31	1.51561	0.000452401	0.015583	RABH1E	ras-related protein RABH1b-like [Aegilops tauschii subsp. tauschii] [Aegilops tauschii]	-	-	-	-	GO:0044464//cell part	GO:0032550//purine ribonucleoside binding	GO:0015031//protein transport;GO:0016482//cytoplasmic transport;GO:0035556//intracellular signal transduction	--
DG4C03579	287	321	550	1255	1091	1020	11.95	11.92	19.68	44.49	38.49	41.51	14.5167	41.4967	1.51529	2.23193e-12	6.8764e-10	At2g44130	F-box/kelch-repeat protein At2g44130-like [Aegilops tauschii subsp. tauschii] [Aegilops tauschii]	-	-	-	-	-	-	-	--
DG4C01675	18	22	25	82	65	45	0.83	0.9	0.99	3.21	2.53	2.02	0.906667	2.58667	1.51245	3.45723e-05	0.00191344	At1g28600	GDSL esterase/lipase At1g28600-like [Aegilops tauschii subsp. tauschii] [Aegilops tauschii]	Metabolism;Metabolism	Global and overview maps;Biosynthesis of other secondary metabolites	ko01110//Biosynthesis of secondary metabolites;ko00901//Indole alkaloid biosynthesis	K21026;K21026	-	-	-	--
DG7C01142	26	16	46	147	53	60	2.11	1.15	3.17	10.01	3.61	4.72	2.14333	6.11333	1.5121	0.00184164	0.0454252	ACA7	alpha carbonic anhydrase 7-like [Aegilops tauschii subsp. tauschii] [Aegilops tauschii]	Metabolism	Energy metabolism	ko00910//Nitrogen metabolism	K01674	-	-	-	--
DG5C01650	83	103	140	511	307	149	8.64	9.55	12.51	45.26	27.07	15.15	10.2333	29.16	1.51071	2.27727e-05	0.00136039	--	PREDICTED: translation initiation factor IF-2 [Oryza sativa Japonica Group]	-	-	-	-	-	-	-	--
DG3C05377	39	35	41	196	58	86	1.66	1.33	1.5	7.11	2.09	3.58	1.49667	4.26	1.5091	0.000503701	0.0168444	PER47	peroxidase 47-like [Aegilops tauschii subsp. tauschii] [Aegilops tauschii]	Metabolism;Metabolism;Metabolism	Global and overview maps;Global and overview maps;Biosynthesis of other secondary metabolites	ko01100//Metabolic pathways;ko01110//Biosynthesis of secondary metabolites;ko00940//Phenylpropanoid biosynthesis	K00430;K00430;K00430	-	-	-	--
DG5C06519	2662	3626	4488	16003	8828	6748	134.66	163.52	195.05	689.2	378.56	333.62	164.41	467.127	1.50652	1.29072e-08	2.07475e-06	Sb03g046810	cationic peroxidase SPC4-like [Aegilops tauschii subsp. tauschii] [Aegilops tauschii]	Metabolism;Metabolism;Metabolism	Global and overview maps;Global and overview maps;Biosynthesis of other secondary metabolites	ko01100//Metabolic pathways;ko01110//Biosynthesis of secondary metabolites;ko00940//Phenylpropanoid biosynthesis	K00430;K00430;K00430	-	-	-	--
DG6C00675	42	25	19	48	145	67	1.27	0.68	0.5	1.24	3.73	1.99	0.816667	2.32	1.50631	0.00183321	0.0452845	CYP71C1	P450 [Triticum aestivum]	Metabolism;Metabolism	Global and overview maps;Biosynthesis of other secondary metabolites	ko01110//Biosynthesis of secondary metabolites;ko00402//Benzoxazinoid biosynthesis	K13225;K13225	GO:0031224//intrinsic component of membrane	GO:0016709//oxidoreductase activity, acting on paired donors, with incorporation or reduction of molecular oxygen, NAD(P)H as one donor, and incorporation of one atom of oxygen;GO:0046906//tetrapyrrole binding;GO:0046914//transition metal ion binding	GO:0044710//single-organism metabolic process	--
DG6C00680	48	36	16	124	121	60	2.33	1.56	0.67	5.12	4.98	2.85	1.52	4.31667	1.50585	0.000548104	0.0179858	BX6	DIBOA-glucoside dioxygenase BX6-like [Aegilops tauschii subsp. tauschii] [Aegilops tauschii]	Metabolism	Biosynthesis of other secondary metabolites	ko00402//Benzoxazinoid biosynthesis	K13229	-	GO:0016705//oxidoreductase activity, acting on paired donors, with incorporation or reduction of molecular oxygen	-	--
MSTRG.20192	23002	38505	21866	103743	68400	71370	564.15	841.82	460.66	2165.93	1421.85	1710.67	622.21	1766.15	1.50513	2.22524e-10	4.77279e-08	LOX1.1	linoleate 9S-lipoxygenase 2-like [Triticum dicoccoides]	Metabolism	Lipid metabolism	ko00591//Linoleic acid metabolism	K15718	-	GO:0016702//oxidoreductase activity, acting on single donors with incorporation of molecular oxygen, incorporation of two atoms of oxygen;GO:0043169//cation binding	GO:0006633//fatty acid biosynthetic process;GO:0006950//response to stress;GO:0007275//multicellular organism development;GO:0055114//oxidation-reduction process	LOX1.1
DG4C04335	422	355	669	2270	1236	763	35.98	26.98	48.99	164.74	89.31	63.57	37.3167	105.873	1.50445	4.19578e-06	0.000324675	--	PREDICTED: chemocyanin [Oryza sativa Japonica Group]	-	-	-	-	-	-	-	--
DG1C07259	73	134	93	511	247	131	4.6	7.52	5.03	27.4	13.19	8.06	5.71667	16.2167	1.50423	0.000159291	0.00666696	PER12	PREDICTED: peroxidase 12-like [Brachypodium distachyon]	Metabolism;Metabolism;Metabolism	Global and overview maps;Global and overview maps;Biosynthesis of other secondary metabolites	ko01100//Metabolic pathways;ko01110//Biosynthesis of secondary metabolites;ko00940//Phenylpropanoid biosynthesis	K00430;K00430;K00430	-	GO:0005488//binding	-	--
DG4C02572	44	99	78	356	190	103	5.73	11.5	8.73	39.49	20.99	13.12	8.65333	24.5333	1.50342	0.000171888	0.00710484	--	Os11g0683600 [Oryza sativa Japonica Group]	-	-	-	-	-	-	-	--
DG4C05899	189	283	115	661	563	500	13.31	17.77	6.96	39.64	33.61	34.42	12.68	35.89	1.50103	2.37064e-07	2.63815e-05	--	Bowman-Birk type proteinase inhibitor PVI-3(2)-like [Aegilops tauschii subsp. tauschii] [Aegilops tauschii]	-	-	-	-	-	-	GO:0010466//negative regulation of peptidase activity	--
DG6C05184	67	86	109	382	186	193	6.68	7.64	9.33	32.41	15.71	18.8	7.88333	22.3067	1.5006	1.09415e-06	9.83966e-05	DHNAT1	1,4-dihydroxy-2-naphthoyl-CoA thioesterase 1-like [Aegilops tauschii subsp. tauschii] [Aegilops tauschii]	-	-	-	-	-	-	-	--
DG3C07265	34	25	66	162	108	91	2.09	1.37	3.49	8.48	5.63	5.47	2.31667	6.52667	1.4943	6.6023e-05	0.00323542	SRG1	protein SRG1-like [Aegilops tauschii subsp. tauschii] [Aegilops tauschii]	-	-	-	-	-	-	-	--
DG4C04279	32	11	20	94	53	42	0.73	0.22	0.39	1.82	1.02	0.93	0.446667	1.25667	1.49233	0.00207685	0.0496688	RPP13	Disease resistance protein RPH8A [Triticum urartu]	-	-	-	-	-	-	-	--
DG7C00335	18	28	20	100	45	47	0.47	0.65	0.45	2.22	0.99	1.2	0.523333	1.47	1.49001	0.000547649	0.0179858	B120	receptor-like serine/threonine-protein kinase SD1-8 [Aegilops tauschii subsp. tauschii] [Aegilops tauschii]	-	-	-	-	-	-	-	--
DG6C00409	81	74	99	388	227	131	4.17	3.39	4.38	17	9.9	6.59	3.98	11.1633	1.48793	1.0515e-05	0.000724379	ASMT3	acetylserotonin O-methyltransferase 1-like [Aegilops tauschii subsp. tauschii] [Aegilops tauschii]	Metabolism;Metabolism	Global and overview maps;Amino acid metabolism	ko01100//Metabolic pathways;ko00380//Tryptophan metabolism	K22588;K22588	-	-	-	--
MSTRG.36744	59	38	65	205	160	109	1.79	1.04	1.71	5.33	4.13	3.25	1.51333	4.23667	1.4852	1.38133e-06	0.000121272	UGT73C6	UGT98B4 [Avena strigosa]	-	-	-	-	-	-	-	UGT73C6
DG2C06824	48	46	65	228	119	113	3	2.57	3.49	12.14	6.31	6.91	3.02	8.45333	1.48497	5.24992e-06	0.000392553	UTR2	UDP-galactose/UDP-glucose transporter 2-like [Aegilops tauschii subsp. tauschii] [Aegilops tauschii]	-	-	-	-	-	-	-	--
DG2C04840	1420	1501	2558	8504	4139	3158	117.15	110.38	181.27	597.17	289.37	254.57	136.267	380.37	1.48097	1.811e-06	0.000155307	PR1	pathogenesis-related protein 1-like [Aegilops tauschii subsp. tauschii] [Aegilops tauschii]	-	-	-	-	-	-	GO:0050896//response to stimulus	--
DG2C02630	20	44	33	107	83	84	0.62	1.21	0.88	2.82	2.18	2.54	0.903333	2.51333	1.47627	9.17975e-06	0.000644403	UGT84A13	UDP-glycosyltransferase UGT84C2 [Avena strigosa]	-	-	-	-	-	GO:0016757//transferase activity, transferring glycosyl groups	-	--
DG2C03632	68	85	112	349	254	158	3.85	4.29	5.45	16.82	12.19	8.74	4.53	12.5833	1.47393	2.43125e-07	2.69658e-05	SCAMP4	PREDICTED: secretory carrier-associated membrane protein 4 isoform X1 [Brachypodium distachyon]	-	-	-	-	-	-	-	--
DG2C03635	34	62	61	154	185	109	4.07	6.58	6.28	15.56	18.69	12.72	5.64333	15.6567	1.47216	2.0806e-07	2.36279e-05	--	PREDICTED: formimidoyltransferase-cyclodeaminase [Brachypodium distachyon]	-	-	-	-	-	GO:0003824//catalytic activity	-	--
DG7C03760	530	496	586	2463	1567	673	7.05	5.88	6.69	27.88	17.66	8.75	6.54	18.0967	1.46836	6.91367e-06	0.000502283	ABCC8	PREDICTED: ABC transporter C family member 8-like [Brachypodium distachyon]	-	-	-	-	GO:0031224//intrinsic component of membrane	GO:0015405//P-P-bond-hydrolysis-driven transmembrane transporter activity;GO:0017111//nucleoside-triphosphatase activity;GO:0032550//purine ribonucleoside binding	GO:0044763//single-organism cellular process;GO:0051234//establishment of localization	--
DG2C01156	49	56	57	251	108	107	2.14	2.18	2.14	9.32	3.99	4.56	2.15333	5.95667	1.46793	3.49774e-05	0.0019237	CYP71D7	premnaspirodiene oxygenase-like [Aegilops tauschii subsp. tauschii] [Aegilops tauschii]	Metabolism	Global and overview maps	ko01100//Metabolic pathways	K00512	-	-	-	--
DG1C05982	110	114	142	552	223	269	5.36	4.96	5.95	22.91	9.22	12.82	5.42333	14.9833	1.46611	4.16298e-06	0.000322888	AOX1A	alternative oxidase [Triticum aestivum]	-	-	-	-	GO:0031224//intrinsic component of membrane	GO:0003824//catalytic activity;GO:0043169//cation binding	GO:0044710//single-organism metabolic process	--
DG5C01147	83	79	74	359	196	129	3.34	2.83	2.55	12.28	6.68	5.07	2.90667	8.01	1.46244	1.35181e-05	0.000885434	AT7	acyl transferase 7-like [Aegilops tauschii subsp. tauschii] [Aegilops tauschii]	-	-	-	-	-	GO:0016746//transferase activity, transferring acyl groups	-	--
DG6C05780	48	71	54	206	126	153	6.38	8.41	6.17	23.31	14.2	19.88	6.98667	19.13	1.45316	3.17557e-07	3.39755e-05	PIIF	CI2C [Hordeum vulgare subsp. vulgare] [Hordeum vulgare]	-	-	-	-	-	-	GO:0006950//response to stress;GO:0010466//negative regulation of peptidase activity	--
DG1C05266	38	42	25	114	67	113	1.85	1.82	1.04	4.72	2.76	5.37	1.57	4.28333	1.44797	9.3497e-05	0.00430889	ATL8	RING-H2 finger protein ATL44 [Triticum urartu]	-	-	-	-	-	-	-	--
DG3C01308	1503	1613	589	4376	3499	2773	40.88	39.11	13.76	101.33	80.67	73.72	31.25	85.24	1.44767	1.03862e-05	0.00071699	ZB8	PREDICTED: phenylalanine ammonia-lyase-like [Brachypodium distachyon]	Metabolism;Metabolism;Metabolism;Metabolism	Global and overview maps;Global and overview maps;Biosynthesis of other secondary metabolites;Amino acid metabolism	ko01100//Metabolic pathways;ko01110//Biosynthesis of secondary metabolites;ko00940//Phenylpropanoid biosynthesis;ko00360//Phenylalanine metabolism	K10775;K10775;K10775;K10775	GO:0044424//intracellular part	GO:0016841//ammonia-lyase activity	GO:0006558//L-phenylalanine metabolic process;GO:0009699//phenylpropanoid biosynthetic process	--
DG3C06310	71	58	77	259	232	99	3.52	2.56	3.28	10.94	9.75	4.8	3.12	8.49667	1.44535	1.14584e-05	0.000767134	--	putative lipase YDR444W [Aegilops tauschii subsp. tauschii] [Aegilops tauschii]	-	-	-	-	-	GO:0003824//catalytic activity	-	--
DG1C02457	304	288	565	1517	906	805	11.91	10.06	19.02	50.61	30.09	30.83	13.6633	37.1767	1.44409	2.5029e-07	2.76683e-05	UGT71K1	anthocyanidin 3-O-glucosyltransferase 2-like [Aegilops tauschii subsp. tauschii] [Aegilops tauschii]	-	-	-	-	-	-	-	--
DG2C01837	33	37	76	215	139	57	0.97	0.97	1.92	5.39	3.47	1.64	1.28667	3.5	1.44372	0.00116259	0.0322636	NLP3	protein NLP3-like isoform X1 [Aegilops tauschii subsp. tauschii] [Aegilops tauschii]	-	-	-	-	-	-	-	RWP-RK
DG5C03840	31	41	30	98	108	80	1.41	1.66	1.17	3.8	4.17	3.56	1.41333	3.84333	1.44326	7.75965e-07	7.3143e-05	Os01g0693400	AP2/ERF and B3 domain-containing protein Os01g0693400-like [Aegilops tauschii subsp. tauschii] [Aegilops tauschii]	-	-	-	-	-	-	-	ABI3VP1
DG3C04083	760	948	536	2935	1872	1553	45.4	50.48	27.51	149.26	94.79	90.67	41.13	111.573	1.43973	4.36183e-08	5.97265e-06	TET7	tetraspanin-8 [Aegilops tauschii subsp. tauschii] [Aegilops tauschii]	-	-	-	-	-	-	-	--
DG5C03815	30	40	36	142	90	66	3.1	3.69	3.2	12.5	7.89	6.67	3.33	9.02	1.43761	2.46762e-05	0.00144301	PR5K	LEAF RUST 10 DISEASE-RESISTANCE LOCUS RECEPTOR-LIKE PROTEIN KINASE-like 2.1 isoform X1 [Aegilops tauschii subsp. tauschii] [Aegilops tauschii]	-	-	-	-	-	-	-	--
DG1C05439	129	176	189	652	472	264	12.07	14.68	15.19	51.94	37.44	24.15	13.98	37.8433	1.43667	1.87132e-07	2.20063e-05	GRXC6	glutaredoxin [Deschampsia antarctica]	-	-	-	-	-	GO:0015036//disulfide oxidoreductase activity	GO:0019725//cellular homeostasis;GO:0044710//single-organism metabolic process	--
DG1C03296	30	34	51	160	86	74	2.52	2.55	3.68	11.45	6.13	6.08	2.91667	7.88667	1.4351	7.69185e-05	0.0036773	At3g03980	short-chain type dehydrogenase/reductase-like [Aegilops tauschii subsp. tauschii] [Aegilops tauschii]	Metabolism;Metabolism;Metabolism;Metabolism;Metabolism	Global and overview maps;Global and overview maps;Lipid metabolism;Lipid metabolism;Metabolism of cofactors and vitamins	ko01100//Metabolic pathways;ko01212//Fatty acid metabolism;ko01040//Biosynthesis of unsaturated fatty acids;ko00061//Fatty acid biosynthesis;ko00780//Biotin metabolism	K00059;K00059;K00059;K00059;K00059	-	-	-	--
DG2C04887	442	375	638	1652	1612	827	32.56	24.62	40.37	103.59	100.64	59.53	32.5167	87.92	1.43501	1.15216e-08	1.89787e-06	ERF073	ethylene-responsive transcription factor RAP2-12-like [Aegilops tauschii subsp. tauschii] [Aegilops tauschii]	-	-	-	-	-	-	-	AP2-EREBP
DG5C05441	526	569	603	1927	1554	1259	22.7	21.89	22.35	70.79	56.84	53.1	22.3133	60.2433	1.4329	7.6086e-20	7.03246e-17	NAC048	NAC transcription factor [Hordeum vulgare subsp. vulgare] [Hordeum vulgare]	-	-	-	-	GO:0043231//intracellular membrane-bounded organelle	-	GO:0010468//regulation of gene expression;GO:0034645//cellular macromolecule biosynthetic process	NAC
DG2C03702	4702	5430	5017	20113	10600	11456	401.91	413.73	368.36	1463.46	767.93	956.97	394.667	1062.79	1.42915	2.02923e-10	4.38446e-08	DRMH1	dormancy-associated protein 1-like [Aegilops tauschii subsp. tauschii] [Aegilops tauschii]	-	-	-	-	-	-	-	--
DG5C04373	272	257	223	1005	672	448	5.37	4.53	3.78	16.9	11.25	8.65	4.56	12.2667	1.42764	4.38413e-08	5.97858e-06	TDR	PREDICTED: receptor-like protein kinase 5 [Brachypodium distachyon]	-	-	-	-	-	-	-	--
DG1C05320	151	178	182	549	427	434	10.58	11.12	10.95	32.74	25.36	29.72	10.8833	29.2733	1.42747	6.3802e-16	3.59822e-13	--	-	-	-	-	-	-	-	-	--
DG3C04034	676	748	641	1731	2363	1649	33.28	32.83	27.11	72.55	98.61	79.34	31.0733	83.5	1.4261	6.18334e-18	4.67601e-15	CIPK16	CBL-interacting protein kinase 16-like [Aegilops tauschii subsp. tauschii] [Aegilops tauschii]	-	-	-	-	-	GO:0004672//protein kinase activity;GO:0032550//purine ribonucleoside binding	GO:0006464//cellular protein modification process;GO:0006796//phosphate-containing compound metabolic process;GO:0050794//regulation of cellular process	--
DG3C06803	80	113	90	384	199	202	5.97	7.52	5.77	24.4	12.59	14.74	6.42	17.2433	1.42539	9.16248e-07	8.44521e-05	SK2	shikimate kinase 2, chloroplastic-like [Aegilops tauschii subsp. tauschii] [Aegilops tauschii]	Metabolism;Metabolism;Metabolism;Metabolism	Global and overview maps;Global and overview maps;Global and overview maps;Amino acid metabolism	ko01100//Metabolic pathways;ko01110//Biosynthesis of secondary metabolites;ko01230//Biosynthesis of amino acids;ko00400//Phenylalanine, tyrosine and tryptophan biosynthesis	K00891;K00891;K00891;K00891	-	-	GO:0006796//phosphate-containing compound metabolic process	--
DG2C04962	77	54	88	351	188	83	1.81	1.13	1.77	7.01	3.74	1.9	1.57	4.21667	1.42534	0.000657535	0.0207579	--	PREDICTED: protein binding protein isoform X4 [Zea mays]	-	-	-	-	-	-	-	--
DG4C00886	13	37	33	78	65	80	0.75	1.9	1.63	3.82	3.17	4.5	1.42667	3.83	1.4247	0.000240415	0.00934528	SCPL50	PREDICTED: serine carboxypeptidase-like 50 [Oryza sativa Japonica Group]	-	-	-	-	-	-	-	--
DG4C03578	262	245	370	975	887	572	10.75	8.94	13.01	33.98	30.78	22.9	10.9	29.22	1.42263	1.74704e-11	4.7261e-09	--	Os11g0246166, partial [Oryza sativa Japonica Group]	-	-	-	-	-	-	-	--
DG2C03025	20	35	39	122	90	48	4.74	7.39	7.93	24.59	18.06	11.11	6.68667	17.92	1.42221	0.000259658	0.00994232	--	early nodulin-93-like isoform X2 [Aegilops tauschii subsp. tauschii] [Aegilops tauschii]	-	-	-	-	-	-	GO:0009725//response to hormone	--
DG2C06400	79	88	124	406	211	185	7.25	7.2	9.77	31.72	16.41	16.59	8.07333	21.5733	1.41801	3.81337e-06	0.000299259	GSTU6	PREDICTED: probable glutathione S-transferase GSTU6 isoform X1 [Setaria italica]	Metabolism	Metabolism of other amino acids	ko00480//Glutathione metabolism	K00799	-	-	-	--
DG3C01480	45	42	29	162	101	65	3.23	2.69	1.79	9.89	6.14	4.56	2.57	6.86333	1.41714	0.000163529	0.00679309	EL5.1	E3 ubiquitin-protein ligase EL5-like [Aegilops tauschii subsp. tauschii] [Aegilops tauschii]	-	-	-	-	-	-	-	--
DG1C03724	136	159	183	655	489	190	10.38	10.81	11.99	42.54	31.62	14.17	11.06	29.4433	1.41259	2.48546e-05	0.0014509	At4g27270	NAD(P)H dehydrogenase (quinone) FQR1-like [Aegilops tauschii subsp. tauschii] [Aegilops tauschii]	Metabolism;Metabolism	Global and overview maps;Metabolism of cofactors and vitamins	ko01110//Biosynthesis of secondary metabolites;ko00130//Ubiquinone and other terpenoid-quinone biosynthesis	K03809;K03809	-	GO:0003824//catalytic activity	GO:0006355//regulation of transcription, DNA-templated;GO:0044710//single-organism metabolic process	--
DG6C03330	91	83	63	176	210	261	5.39	4.38	3.2	8.87	10.54	15.1	4.32333	11.5033	1.41184	9.21134e-07	8.4668e-05	NDX1	protein NEOXANTHIN-DEFICIENT 1 [Aegilops tauschii subsp. tauschii] [Aegilops tauschii]	-	-	-	-	-	-	-	--
DG6C04268	87	222	164	670	312	303	3.02	6.86	4.91	19.82	9.19	10.31	4.93	13.1067	1.41064	5.25565e-05	0.0026577	--	E3 ubiquitin-protein ligase hel2-like isoform X1 [Aegilops tauschii subsp. tauschii] [Aegilops tauschii]	-	-	-	-	-	-	-	--
DG2C03821	562	626	1149	3566	1523	1304	55.51	55.11	97.48	299.8	127.49	125.86	69.3667	184.383	1.41039	3.27967e-05	0.00183717	GST4	glutathione S-transferase 4-like [Aegilops tauschii subsp. tauschii] [Aegilops tauschii]	Metabolism	Metabolism of other amino acids	ko00480//Glutathione metabolism	K00799	-	GO:0003824//catalytic activity	-	--
DG1C02988	83	84	69	227	282	149	2.17	1.96	1.55	5.05	6.24	3.8	1.89333	5.03	1.40963	5.73718e-08	7.72871e-06	At2g19130	G-type lectin S-receptor-like serine/threonine-protein kinase At2g19130 [Aegilops tauschii subsp. tauschii] [Aegilops tauschii]	-	-	-	-	-	-	-	--
DG1C04917	333	418	394	1648	817	675	14.3	16	14.53	60.23	29.73	28.32	14.9433	39.4267	1.39967	5.16146e-07	5.15743e-05	CYP71C4	indole-2-monooxygenase-like [Aegilops tauschii subsp. tauschii] [Aegilops tauschii]	Metabolism	Global and overview maps	ko01100//Metabolic pathways	K00512	-	-	-	--
DG5C02926	440	389	569	1436	1411	960	13.4	10.56	14.89	37.24	36.43	28.58	12.95	34.0833	1.39611	3.6938e-14	1.49887e-11	CHUP1	actin binding protein family [Zea mays]	-	-	-	-	-	-	-	--
DG7C04958	30	20	19	49	56	81	2.05	1.22	1.11	2.84	3.24	5.4	1.46	3.82667	1.39012	0.00088291	0.0260333	ATJ11	chaperone protein dnaJ 11, chloroplastic-like [Aegilops tauschii subsp. tauschii] [Aegilops tauschii]	-	-	-	-	-	-	-	--
DG7C05146	32	59	22	92	146	70	2.05	3.36	1.2	5.01	7.93	4.38	2.20333	5.77333	1.38972	0.0006304	0.0201305	ATL44	probable E3 ubiquitin-protein ligase ATL44 [Aegilops tauschii subsp. tauschii] [Aegilops tauschii]	-	-	-	-	-	-	-	--
DG4C06099	616	570	843	2021	1882	1559	45.94	37.89	54	128.3	118.95	113.62	45.9433	120.29	1.38859	3.09792e-17	2.02118e-14	FDX3	PREDICTED: ferredoxin-3, chloroplastic [Brachypodium distachyon]	Metabolism	Energy metabolism	ko00195//Photosynthesis	K02639	GO:0009536//plastid	GO:0043169//cation binding;GO:0051536//iron-sulfur cluster binding	GO:0006091//generation of precursor metabolites and energy;GO:0044710//single-organism metabolic process	--
DG6C01431	130	212	195	763	340	344	5.52	8.02	7.11	27.56	12.23	14.27	6.88333	18.02	1.38842	6.60945e-06	0.000484753	At2g27500	glucan endo-1,3-beta-glucosidase 14-like isoform X2 [Aegilops tauschii subsp. tauschii] [Aegilops tauschii]	-	-	-	-	-	GO:0003824//catalytic activity	GO:0044238//primary metabolic process	--
DG5C03911	197	148	76	432	352	372	9.73	6.51	3.22	18.16	14.73	17.95	6.48667	16.9467	1.38545	2.81167e-05	0.00160473	MAPKKK17	mitogen-activated protein kinase kinase kinase NPK1-like [Aegilops tauschii subsp. tauschii] [Aegilops tauschii]	Environmental Information Processing	Signal transduction	ko04016//MAPK signaling pathway - plant	K20716	GO:0043231//intracellular membrane-bounded organelle	GO:0004672//protein kinase activity	-	--
DG1C05489	2088	1898	2844	5653	7991	4765	80.96	65.6	94.73	186.59	262.62	180.57	80.43	209.927	1.38408	1.53463e-12	4.90992e-10	MICU	calcium uptake protein, mitochondrial-like [Aegilops tauschii subsp. tauschii] [Aegilops tauschii]	-	-	-	-	-	GO:0043169//cation binding	-	--
DG5C03014	387	380	348	1561	896	598	11.71	10.25	9.05	40.22	22.99	17.69	10.3367	26.9667	1.38341	8.68067e-07	8.02335e-05	SCL9	scarecrow-like protein 33 [Aegilops tauschii subsp. tauschii] [Aegilops tauschii]	-	-	-	-	-	-	-	GRAS
DG7C01561	1525	1561	2224	3645	6254	4257	53.74	49.03	67.32	109.34	186.79	146.61	56.6967	147.58	1.38016	4.45887e-11	1.099e-08	--	PREDICTED: uncharacterized protein LOC100831357 [Brachypodium distachyon]	-	-	-	-	-	-	-	--
DG2C01525	49	69	43	193	166	80	2.8	3.52	2.11	9.39	8.06	4.47	2.81	7.30667	1.37864	5.17354e-05	0.00263218	--	circumsporozoite protein-like [Aegilops tauschii subsp. tauschii] [Aegilops tauschii]	-	-	-	-	-	-	-	--
DG7C04151	1535	1373	2329	3341	6287	4268	41.26	32.9	53.78	76.45	143.24	112.12	42.6467	110.603	1.37489	2.02995e-08	3.08423e-06	PFP-ALPHA	pyrophosphate--fructose 6-phosphate 1-phosphotransferase subunit alpha-like [Aegilops tauschii subsp. tauschii] [Aegilops tauschii]	Metabolism;Metabolism;Metabolism;Metabolism;Metabolism	Global and overview maps;Global and overview maps;Carbohydrate metabolism;Carbohydrate metabolism;Carbohydrate metabolism	ko01100//Metabolic pathways;ko01110//Biosynthesis of secondary metabolites;ko00010//Glycolysis / Gluconeogenesis;ko00051//Fructose and mannose metabolism;ko00030//Pentose phosphate pathway	K00895;K00895;K00895;K00895;K00895	-	GO:0008443//phosphofructokinase activity;GO:0032550//purine ribonucleoside binding	GO:0006090//pyruvate metabolic process;GO:0016310//phosphorylation	--
DG6C03350	154	186	174	835	303	252	10.63	11.45	10.32	49.07	17.73	17	10.8	27.9333	1.37096	0.000188617	0.00769125	ephB	PREDICTED: AB hydrolase superfamily protein YfhM-like [Oryza brachyantha]	-	-	-	-	-	-	-	--
DG3C05268	311	440	435	1515	876	765	11.56	14.58	13.89	47.95	27.61	27.8	13.3433	34.4533	1.36852	1.16973e-08	1.91732e-06	--	uncharacterized protein LOC109781615 [Aegilops tauschii subsp. tauschii] [Aegilops tauschii]	-	-	-	-	-	-	-	--
DG1C03906	95	40	52	240	115	153	2.79	1.05	1.31	6.01	2.87	4.4	1.71667	4.42667	1.36661	0.000647468	0.0205375	FKBP70	70 kDa peptidyl-prolyl isomerase-like [Aegilops tauschii subsp. tauschii] [Aegilops tauschii]	-	-	-	-	-	GO:0016859//cis-trans isomerase activity	GO:0044267//cellular protein metabolic process	--
DG3C06963	331	192	295	1265	583	379	15.61	8.07	11.95	50.78	23.3	17.47	11.8767	30.5167	1.36147	0.000206001	0.00824849	Os07g0271500	Bisdemethoxycurcumin synthase [Dichanthelium oligosanthes]	-	-	-	-	-	GO:0016746//transferase activity, transferring acyl groups	GO:0008152//metabolic process	--
DG2C05223	54	72	86	214	223	125	2.5	2.97	3.42	8.43	8.75	5.65	2.96333	7.61	1.36068	2.17761e-07	2.4479e-05	sec61a	protein transport protein Sec61 subunit alpha-like [Aegilops tauschii subsp. tauschii] [Aegilops tauschii]	Genetic Information Processing;Cellular Processes;Genetic Information Processing	Folding, sorting and degradation;Transport and catabolism;Folding, sorting and degradation	ko04141//Protein processing in endoplasmic reticulum;ko04145//Phagosome;ko03060//Protein export	K10956;K10956;K10956	-	-	-	--
DG7C00896	123	159	154	521	359	274	7.17	8.27	7.71	25.86	17.74	15.62	7.71667	19.74	1.35507	6.70423e-09	1.13815e-06	CCR1	cinnamoyl CoA reductase [Lolium perenne]	Metabolism;Metabolism;Metabolism	Global and overview maps;Global and overview maps;Biosynthesis of other secondary metabolites	ko01100//Metabolic pathways;ko01110//Biosynthesis of secondary metabolites;ko00940//Phenylpropanoid biosynthesis	K09753;K09753;K09753	-	GO:0048037//cofactor binding	-	--
DG4C04723	49	100	197	462	212	218	4.57	8.32	15.79	36.7	16.77	19.88	9.56	24.45	1.35475	0.0011203	0.0314042	Zlp	alpha-amylase/trypsin inhibitor-like [Aegilops tauschii subsp. tauschii] [Aegilops tauschii]	-	-	-	-	-	-	-	--
DG5C00204	750	1071	751	3462	1761	1605	28.56	36.36	24.57	112.23	56.84	59.73	29.83	76.2667	1.35429	5.13136e-07	5.15743e-05	CYP81E1	isoflavone 2'-hydroxylase-like [Aegilops tauschii subsp. tauschii] [Aegilops tauschii]	Metabolism	Global and overview maps	ko01100//Metabolic pathways	K00512	-	-	-	--
DG2C02355	138	121	96	448	305	202	8.82	6.89	5.27	24.37	16.52	12.61	6.99333	17.8333	1.35052	3.99939e-06	0.000312384	VQ22	PREDICTED: calmodulin-binding protein 25 [Brachypodium distachyon]	-	-	-	-	-	-	-	--
DG7C02345	28	56	90	199	106	140	2.29	4.08	6.32	13.82	7.35	11.19	4.23	10.7867	1.35052	0.000397138	0.014133	Os08g0190100	PREDICTED: germin-like protein 8-8 [Brachypodium distachyon]	-	-	-	-	-	GO:0046914//transition metal ion binding	-	--
DG1C00630	164	164	88	562	300	255	8.77	7.81	4.04	25.56	13.57	13.31	6.87333	17.48	1.34662	6.92507e-05	0.0033492	PBL18	probable serine/threonine-protein kinase PBL18 [Aegilops tauschii subsp. tauschii] [Aegilops tauschii]	-	-	-	-	GO:0043231//intracellular membrane-bounded organelle	-	-	--
DG3C04816	518	541	667	2056	1374	1109	31.29	29.13	34.6	105.7	70.33	65.46	31.6733	80.4967	1.34566	9.88256e-11	2.25424e-08	--	MTD1 [Zea mays]	-	-	-	-	-	-	-	--
DG4C03416	8237	4885	8176	19353	17475	18987	477.41	252.39	407.04	954.83	858.45	1075.46	378.947	962.913	1.34541	2.23929e-09	4.18597e-07	ADH3	alcohol dehydrogenase 4 [Hordeum vulgare subsp. vulgare] [Hordeum vulgare]	Metabolism;Metabolism;Metabolism;Metabolism;Metabolism;Metabolism	Global and overview maps;Global and overview maps;Carbohydrate metabolism;Lipid metabolism;Amino acid metabolism;Lipid metabolism	ko01100//Metabolic pathways;ko01110//Biosynthesis of secondary metabolites;ko00010//Glycolysis / Gluconeogenesis;ko00592//alpha-Linolenic acid metabolism;ko00350//Tyrosine metabolism;ko00071//Fatty acid degradation	K18857;K18857;K18857;K18857;K18857;K18857	-	-	-	--
DG4C03006	23	39	22	107	68	46	3.19	4.83	2.62	12.64	8	6.24	3.54667	8.96	1.33703	0.000902387	0.0265717	--	NADH-ubiquinone reductase complex 1 MLRQ subunit [Medicago truncatula]	-	-	-	-	-	-	-	--
DG3C05839	1161	1140	1098	3655	2179	2970	28.85	25.25	23.44	77.31	45.89	72.12	25.8467	65.1067	1.33283	2.65475e-10	5.59077e-08	--	uncharacterized protein LOC109767506 [Aegilops tauschii subsp. tauschii] [Aegilops tauschii]	-	-	-	-	-	-	-	--
DG5C01747	13	21	25	64	36	50	1.7	2.45	2.82	7.14	4	6.41	2.32333	5.85	1.33224	0.0015718	0.0401073	--	PREDICTED: acyl-coenzyme A thioesterase 13 [Brachypodium distachyon]	-	-	-	-	-	-	-	--
DG2C06992	427	430	652	1807	1225	889	6.41	5.75	8.4	23.08	15.58	13.03	6.85333	17.23	1.33004	3.02534e-08	4.39585e-06	ABCG48	PREDICTED: ABC transporter G family member 48 isoform X1 [Brachypodium distachyon]	-	-	-	-	-	GO:0017111//nucleoside-triphosphatase activity;GO:0032550//purine ribonucleoside binding	-	--
DG6C03387	370	355	380	1011	1096	769	20.41	17.45	18	47.47	51.23	41.45	18.62	46.7167	1.32708	3.42156e-18	2.64765e-15	--	PREDICTED: uncharacterized protein LOC100832060 [Brachypodium distachyon]	-	-	-	-	-	-	-	--
DG4C01362	44	52	52	188	118	80	2.55	2.69	2.59	9.28	5.8	4.54	2.61	6.54	1.32524	4.627e-05	0.00240217	Os10g0113000	probable NAD(P)H-dependent oxidoreductase 1 [Aegilops tauschii subsp. tauschii] [Aegilops tauschii]	-	-	-	-	-	-	GO:0044710//single-organism metabolic process	--
DG1C02466	185	356	207	1051	558	343	9.06	15.54	8.71	43.82	23.16	16.42	11.1033	27.8	1.32409	0.00013707	0.0058774	Os07g0271500	bisdemethoxycurcumin synthase-like [Aegilops tauschii subsp. tauschii] [Aegilops tauschii]	Metabolism;Metabolism	Global and overview maps;Biosynthesis of other secondary metabolites	ko01110//Biosynthesis of secondary metabolites;ko00945//Stilbenoid, diarylheptanoid and gingerol biosynthesis	K17212;K17212	-	GO:0016746//transferase activity, transferring acyl groups	GO:0008152//metabolic process	--
DG7C03614	209	232	283	583	716	557	26.61	26.33	30.95	63.18	77.26	69.3	27.9633	69.9133	1.32203	1.47434e-16	8.91947e-14	GLB3	two-on-two hemoglobin-3 [Aegilops tauschii subsp. tauschii] [Aegilops tauschii]	-	-	-	-	-	GO:0046906//tetrapyrrole binding	GO:0015669//gas transport	--
DG6C02885	85	107	83	369	208	142	5.62	6.3	4.71	20.75	11.65	9.17	5.54333	13.8567	1.32175	3.46283e-05	0.00191344	SMR1	PREDICTED: cyclin-dependent protein kinase inhibitor SMR1-like [Brachypodium distachyon]	-	-	-	-	-	-	-	--
DG7C01041	289	265	376	1302	627	489	24.58	20.09	27.46	94.25	45.19	40.64	24.0433	60.0267	1.31997	1.51488e-05	0.000965631	--	blue copper protein-like [Aegilops tauschii subsp. tauschii] [Aegilops tauschii]	-	-	-	-	-	-	-	--
DG2C04165	21	25	18	81	42	43	1.4	1.48	1.03	4.59	2.37	2.8	1.30333	3.25333	1.31971	0.00147172	0.0381682	PER2	peroxidase 2-like [Aegilops tauschii subsp. tauschii] [Aegilops tauschii]	Metabolism;Metabolism;Metabolism	Global and overview maps;Global and overview maps;Biosynthesis of other secondary metabolites	ko01100//Metabolic pathways;ko01110//Biosynthesis of secondary metabolites;ko00940//Phenylpropanoid biosynthesis	K00430;K00430;K00430	-	-	-	--
DG7C00969	215	238	186	532	595	519	14.68	14.48	10.91	30.91	34.42	34.62	13.3567	33.3167	1.31868	5.78645e-14	2.31974e-11	XERICO	PREDICTED: probable E3 ubiquitin-protein ligase XERICO [Brachypodium distachyon]	-	-	-	-	-	-	-	--
DG1C05072	439	525	506	1639	1241	908	17.59	18.75	17.42	55.9	42.15	35.56	17.92	44.5367	1.31342	6.16251e-12	1.78305e-09	AATL1	lysine histidine transporter-like 8 [Aegilops tauschii subsp. tauschii] [Aegilops tauschii]	-	-	-	-	-	-	-	--
DG3C06698	116	96	37	264	204	185	6.92	5.11	1.9	13.41	10.32	10.79	4.64333	11.5067	1.30924	0.000588155	0.0190557	2MMP	PREDICTED: metalloendoproteinase 3-MMP-like [Brachypodium distachyon]	-	-	-	-	-	GO:0046914//transition metal ion binding;GO:0070011//peptidase activity, acting on L-amino acid peptides	GO:0019538//protein metabolic process	--
DG5C01036	252	190	245	868	459	444	3.45	2.32	2.88	10.11	5.33	5.94	2.88333	7.12667	1.30549	1.6881e-06	0.000145518	ABCC3	PREDICTED: ABC transporter C family member 3 [Brachypodium distachyon]	-	-	-	-	-	-	-	--
DG1C02838	587	429	297	1201	1128	1069	47.71	31.08	20.73	83.09	77.7	84.91	33.1733	81.9	1.30384	7.25283e-07	6.89516e-05	NAC067	PREDICTED: NAC domain-containing protein 67-like [Brachypodium distachyon]	-	-	-	-	-	-	GO:0010467//gene expression;GO:0034645//cellular macromolecule biosynthetic process	NAC
DG2C06915	193	196	180	497	549	409	13.67	12.37	10.95	29.96	32.95	28.31	12.33	30.4067	1.30221	8.27744e-15	3.99164e-12	--	OJ000126_13.10 protein [Zea mays]	-	-	-	-	-	-	-	--
DG3C04193	470	939	439	2243	1375	1104	14.32	25.5	11.49	58.16	35.5	32.86	17.1033	42.1733	1.30205	1.85225e-05	0.00115199	ABCG11	ABC transporter G family member 11-like isoform X2 [Aegilops tauschii subsp. tauschii] [Aegilops tauschii]	-	-	-	-	-	-	-	--
DG5C05272	53	46	34	140	84	116	2.45	1.89	1.35	5.5	3.29	5.23	1.89667	4.67333	1.30099	9.89075e-05	0.00451447	UGT91C1	anthocyanidin 3-O-glucosyltransferase [Zea mays]	-	-	-	-	-	-	-	--
DG2C04631	161	180	232	740	465	264	6.05	6.03	7.49	23.69	14.82	9.7	6.52333	16.07	1.30069	1.39656e-05	0.00090938	CYP709B2	PREDICTED: cytochrome P450 734A6-like [Brachypodium distachyon]	-	-	-	-	-	GO:0016491//oxidoreductase activity;GO:0046906//tetrapyrrole binding	GO:0044710//single-organism metabolic process	--
DG2C01080	47	60	52	111	148	141	5.82	6.62	5.53	11.69	15.52	17.05	5.99	14.7533	1.30041	8.60561e-07	7.97613e-05	--	Os02g0741700 [Oryza sativa Japonica Group]	-	-	-	-	-	-	-	--
DG5C00595	39	60	27	110	159	58	1.33	1.84	0.79	3.2	4.6	1.95	1.32	3.25	1.2999	0.00130287	0.0348767	CYP51	obtusifoliol 14-alpha demethylase-like [Aegilops tauschii subsp. tauschii] [Aegilops tauschii]	Metabolism;Metabolism;Metabolism	Global and overview maps;Global and overview maps;Lipid metabolism	ko01100//Metabolic pathways;ko01110//Biosynthesis of secondary metabolites;ko00100//Steroid biosynthesis	K05917;K05917;K05917	-	-	-	--
DG0C00897	18	27	36	86	49	65	1.72	2.32	2.98	7.09	4	6.19	2.34	5.76	1.29956	0.000762983	0.0233341	Os08g0189700	germin-like protein 8-11 [Aegilops tauschii subsp. tauschii] [Aegilops tauschii]	-	-	-	-	-	-	-	--
DG3C03573	261	179	231	902	523	315	6.91	4.23	5.26	20.34	11.74	8.16	5.46667	13.4133	1.29493	5.34467e-05	0.00269749	LECRK91	L-type lectin-domain containing receptor kinase IX.1-like [Aegilops tauschii subsp. tauschii] [Aegilops tauschii]	-	-	-	-	-	-	-	--
DG2C00508	1579	1914	1346	5358	3408	3527	33.61	36.32	24.61	97.09	61.49	73.37	31.5133	77.3167	1.29482	1.33126e-09	2.63668e-07	TPS11	PREDICTED: probable alpha,alpha-trehalose-phosphate synthase [UDP-forming] 11 [Brachypodium distachyon]	Metabolism;Metabolism	Global and overview maps;Carbohydrate metabolism	ko01100//Metabolic pathways;ko00500//Starch and sucrose metabolism	K16055;K16055	-	-	GO:0005991//trehalose metabolic process	--
DG1C04547	286	300	384	1261	655	550	19.26	18.01	22.22	72.3	37.39	36.2	19.83	48.63	1.29416	1.97218e-06	0.000165713	COR2	PREDICTED: non-functional NADPH-dependent codeinone reductase 2-like [Brachypodium distachyon]	-	-	-	-	GO:0043231//intracellular membrane-bounded organelle	-	GO:0044710//single-organism metabolic process	--
DG2C05691	2038	2066	1772	6712	4868	3486	60.03	54.25	44.84	168.31	121.54	100.36	53.04	130.07	1.29414	8.29335e-10	1.67244e-07	OsASA2	anthranilate synthase alpha 2 subunit [Avena sativa]	Metabolism;Metabolism;Metabolism;Metabolism	Global and overview maps;Global and overview maps;Global and overview maps;Amino acid metabolism	ko01100//Metabolic pathways;ko01110//Biosynthesis of secondary metabolites;ko01230//Biosynthesis of amino acids;ko00400//Phenylalanine, tyrosine and tryptophan biosynthesis	K01657;K01657;K01657;K01657	-	-	-	--
DG4C06038	1494	1310	1696	5567	3607	2352	65.59	51.27	63.96	208.05	134.22	100.91	60.2733	147.727	1.29334	1.93101e-07	2.23099e-05	yqjG	PREDICTED: glutathionyl-hydroquinone reductase YqjG-like [Brachypodium distachyon]	-	-	-	-	-	GO:0003824//catalytic activity	-	--
DG3C06993	240	234	270	780	675	442	14.42	12.53	13.93	39.88	34.36	25.95	13.6267	33.3967	1.29327	8.15973e-11	1.91202e-08	DSP2	PREDICTED: probable tyrosine-protein phosphatase At1g05000 [Brachypodium distachyon]	-	-	-	-	-	GO:0042578//phosphoric ester hydrolase activity	GO:0006470//protein dephosphorylation	--
DG1C06281	376	564	700	2135	1234	777	17.72	23.69	28.34	85.65	49.29	35.79	23.25	56.91	1.29145	1.47869e-05	0.000949846	GLO3	peroxisomal (S)-2-hydroxy-acid oxidase GLO3 [Aegilops tauschii subsp. tauschii] [Aegilops tauschii]	Metabolism;Metabolism;Metabolism;Cellular Processes;Metabolism	Global and overview maps;Global and overview maps;Global and overview maps;Transport and catabolism;Carbohydrate metabolism	ko01100//Metabolic pathways;ko01110//Biosynthesis of secondary metabolites;ko01200//Carbon metabolism;ko04146//Peroxisome;ko00630//Glyoxylate and dicarboxylate metabolism	K11517;K11517;K11517;K11517;K11517	-	-	-	--
DG1C01395	98	152	80	455	255	139	3.84	5.3	2.69	15.16	8.46	5.32	3.94333	9.64667	1.29061	0.000595273	0.0192116	CYP709B2	cytochrome P450 709B1-like [Aegilops tauschii subsp. tauschii] [Aegilops tauschii]	-	-	-	-	-	-	-	--
DG3C04479	18	36	21	62	60	65	0.86	1.53	0.86	2.51	2.42	3.02	1.08333	2.65	1.29052	0.000480599	0.0162185	RIPK	serine/threonine-protein kinase RIPK-like [Aegilops tauschii subsp. tauschii] [Aegilops tauschii]	-	-	-	-	-	-	-	--
DG2C05053	69	81	72	322	135	110	6.52	6.83	5.85	25.91	10.82	10.16	6.4	15.63	1.28817	0.000475849	0.0161471	HOX12	Homeobox-leucine zipper protein HOX12 [Triticum urartu]	-	-	-	-	GO:0043231//intracellular membrane-bounded organelle	GO:0003677//DNA binding	GO:0010468//regulation of gene expression;GO:0034645//cellular macromolecule biosynthetic process	--
DG1C00038	36	39	47	159	83	67	1.51	1.46	1.7	5.69	2.96	2.75	1.55667	3.8	1.28754	0.00034958	0.0127823	CYP71Z6	premnaspirodiene oxygenase-like [Aegilops tauschii subsp. tauschii] [Aegilops tauschii]	Metabolism	Global and overview maps	ko01100//Metabolic pathways	K00512	-	-	-	--
DG4C03052	48	47	67	148	136	121	3.16	2.76	3.79	8.29	7.59	7.78	3.23667	7.88667	1.28491	2.28613e-07	2.56123e-05	--	hypothetical_protein [Oryza brachyantha]	-	-	-	-	-	-	-	--
DG6C03768	95	127	198	332	355	345	6.46	7.7	11.57	19.23	20.47	22.94	8.57667	20.88	1.28363	7.4881e-08	9.73565e-06	AIRP2	PREDICTED: zinc finger CCCH domain-containing protein 69-like [Setaria italica]	-	-	-	-	-	GO:0003824//catalytic activity;GO:0043169//cation binding	-	--
DG3C06168	2097	1707	2920	5244	7644	4061	83.82	60.82	100.26	178.43	258.97	158.64	81.6333	198.68	1.28322	2.47093e-08	3.63795e-06	ENO1	enolase 1 isoform X2 [Aegilops tauschii subsp. tauschii] [Aegilops tauschii]	Metabolism;Metabolism;Metabolism;Metabolism;Metabolism;Genetic Information Processing	Global and overview maps;Global and overview maps;Global and overview maps;Global and overview maps;Carbohydrate metabolism;Folding, sorting and degradation	ko01100//Metabolic pathways;ko01110//Biosynthesis of secondary metabolites;ko01200//Carbon metabolism;ko01230//Biosynthesis of amino acids;ko00010//Glycolysis / Gluconeogenesis;ko03018//RNA degradation	K01689;K01689;K01689;K01689;K01689;K01689	GO:0044424//intracellular part	GO:0016836//hydro-lyase activity;GO:0046872//metal ion binding	GO:0006090//pyruvate metabolic process	--
DG3C05106	36	32	33	144	62	52	1.33	1.05	1.05	4.52	1.94	1.87	1.14333	2.77667	1.28011	0.00204702	0.0491787	UGT79	UDP-glycosyltransferase 74E1-like [Aegilops tauschii subsp. tauschii] [Aegilops tauschii]	-	-	-	-	-	-	-	--
DG5C02031	100	121	98	401	224	181	9.75	10.51	8.2	33.27	18.54	17.24	9.48667	23.0167	1.27871	1.11498e-05	0.00075406	--	late embryogenesis abundant protein Lea5-like [Aegilops tauschii subsp. tauschii] [Aegilops tauschii]	-	-	-	-	-	-	-	--
DG1C06701	73	82	95	298	171	156	3.23	3.23	3.61	11.23	6.41	6.75	3.35667	8.13	1.27623	4.47829e-06	0.000343342	SD25	G-type lectin S-receptor-like serine/threonine-protein kinase SD2-5 [Aegilops tauschii subsp. tauschii] [Aegilops tauschii]	-	-	-	-	-	GO:0004672//protein kinase activity;GO:0032550//purine ribonucleoside binding	GO:0006464//cellular protein modification process	--
DG1C05937	14	19	25	38	57	47	0.68	0.83	1.05	1.58	2.36	2.24	0.853333	2.06	1.27146	0.00152619	0.0391237	EIN3	ETHYLENE INSENSITIVE 3-like 5 protein [Aegilops tauschii]	Environmental Information Processing;Environmental Information Processing	Signal transduction;Signal transduction	ko04075//Plant hormone signal transduction;ko04016//MAPK signaling pathway - plant	K14514;K14514	-	-	-	EIL
DG7C02346	188	316	350	783	418	858	18.32	27.45	29.3	64.96	34.53	81.72	25.0233	60.4033	1.27135	2.64368e-05	0.0015219	Os08g0190100	germin-like protein 8-5 [Aegilops tauschii subsp. tauschii] [Aegilops tauschii]	-	-	-	-	-	GO:0046914//transition metal ion binding	-	--
DG2C06747	31	31	40	116	77	62	3.08	2.74	3.41	9.8	6.47	6.01	3.07667	7.42667	1.27135	0.000128924	0.00561492	--	hydrolase [Zea mays]	-	-	-	-	-	-	-	--
DG1C00769	91	56	68	102	178	249	11.65	6.39	7.48	11.12	19.32	31.16	8.50667	20.5333	1.2713	0.000915149	0.0268761	--	Universal stress protein A-like protein [Triticum urartu]	-	-	-	-	-	-	-	--
DG1C01913	46	58	27	159	91	81	3.67	4.13	1.85	10.8	6.15	6.32	3.21667	7.75667	1.26987	0.000755802	0.023198	--	uncharacterized protein LOC109736748 [Aegilops tauschii subsp. tauschii] [Aegilops tauschii]	-	-	-	-	-	-	-	--
DG7C01890	106	113	53	246	235	204	6.37	6.05	2.73	12.58	11.96	11.98	5.05	12.1733	1.26937	2.41048e-05	0.00141707	--	-	-	-	-	-	-	-	-	--
DG3C02599	232	374	202	828	490	675	16.12	23.16	12.06	48.97	28.85	45.83	17.1133	41.2167	1.26811	4.40606e-06	0.000339369	PER54	peroxidase 2-like [Aegilops tauschii subsp. tauschii] [Aegilops tauschii]	Metabolism;Metabolism;Metabolism	Global and overview maps;Global and overview maps;Biosynthesis of other secondary metabolites	ko01100//Metabolic pathways;ko01110//Biosynthesis of secondary metabolites;ko00940//Phenylpropanoid biosynthesis	K00430;K00430;K00430	-	-	-	--
DG3C00802	69	54	52	214	136	94	5.28	3.68	3.42	13.93	8.81	7.03	4.12667	9.92333	1.26585	0.000119814	0.0052804	ERF1A	PREDICTED: ethylene-responsive transcription factor 1-like [Brachypodium distachyon]	-	-	-	-	-	-	-	AP2-EREBP
DG6C04664	154	115	161	646	283	163	9.28	6.17	8.33	33.12	14.45	9.59	7.92667	19.0533	1.26526	0.00118712	0.032655	--	methylmalonyl-CoA epimerase, mitochondrial-like [Aegilops tauschii subsp. tauschii] [Aegilops tauschii]	-	-	-	-	-	-	-	--
DG5C01687	106	88	79	247	244	192	4.61	3.41	2.95	9.15	9	8.17	3.65667	8.77333	1.2626	3.31962e-08	4.74321e-06	ASPG1	PREDICTED: aspartic proteinase nepenthesin-2-like [Brachypodium distachyon]	-	-	-	-	-	-	GO:0019538//protein metabolic process	--
DG2C04585	295	388	272	1077	776	530	5.04	5.91	3.99	15.65	11.23	8.84	4.98	11.9067	1.25755	1.97404e-07	2.26497e-05	ALA1	phospholipid-transporting ATPase 1-like isoform X1 [Aegilops tauschii subsp. tauschii] [Aegilops tauschii]	-	-	-	-	-	-	-	--
DG2C04094	34	50	66	153	109	103	2.63	3.44	4.38	10.06	7.14	7.78	3.48333	8.32667	1.25727	2.14783e-05	0.00130653	MYB306	PREDICTED: myb-related protein 306-like [Brachypodium distachyon]	Organismal Systems	Environmental adaptation	ko04626//Plant-pathogen interaction	K09422	-	-	-	ARR-B
DG3C07091	19	18	25	56	58	39	1.98	1.67	2.23	4.96	5.12	3.97	1.96	4.68333	1.25668	0.000711404	0.0222057	--	Os02g0782900 [Oryza sativa Japonica Group]	-	-	-	-	-	-	-	--
DG7C01935	1549	1954	1541	5004	3980	3450	36.06	40.55	30.82	99.17	78.54	78.5	35.81	85.4033	1.25393	2.2985e-14	9.80515e-12	CPR	PREDICTED: NADPH--cytochrome P450 reductase [Brachypodium distachyon]	-	-	-	-	GO:0031090//organelle membrane;GO:0043231//intracellular membrane-bounded organelle	GO:0003824//catalytic activity;GO:0032553//ribonucleotide binding;GO:0046914//transition metal ion binding	GO:0044710//single-organism metabolic process	--
DG1C03669	44	55	66	214	112	81	3.3	3.68	4.26	13.68	7.13	5.94	3.74667	8.91667	1.2509	0.000422	0.0147496	--	uncharacterized protein LOC109771480 [Aegilops tauschii subsp. tauschii] [Aegilops tauschii]	-	-	-	-	-	-	-	--
DG4C02891	246	290	293	1119	668	282	6.77	7.12	6.93	26.22	15.59	7.59	6.94	16.4667	1.24654	0.00033202	0.0122343	ZIFL1	protein ZINC INDUCED FACILITATOR-LIKE 1-like isoform X3 [Aegilops tauschii subsp. tauschii] [Aegilops tauschii]	-	-	-	-	-	-	GO:0044763//single-organism cellular process	--
DG3C06286	103	113	93	409	207	153	4.76	4.65	3.69	16.08	8.1	6.9	4.36667	10.36	1.24642	0.000140304	0.00598524	DTX16	protein DETOXIFICATION 16-like [Aegilops tauschii subsp. tauschii] [Aegilops tauschii]	-	-	-	-	-	-	-	--
DG1C00504	22	28	23	65	60	53	1.44	1.61	1.25	3.58	3.28	3.34	1.43333	3.4	1.24616	0.000219766	0.00867438	PYL4	abscisic acid receptor PYL4-like [Aegilops tauschii subsp. tauschii] [Aegilops tauschii]	Environmental Information Processing;Environmental Information Processing	Signal transduction;Signal transduction	ko04075//Plant hormone signal transduction;ko04016//MAPK signaling pathway - plant	K14496;K14496	-	-	-	--
DG5C03321	275	327	415	1321	684	492	11.51	12.21	14.93	47.08	24.27	20.13	12.8833	30.4933	1.24299	2.54783e-05	0.00147694	CYP72A14	PREDICTED: cytochrome P450 72A13-like [Brachypodium distachyon]	-	-	-	-	-	-	-	--
MSTRG.28833	50	58	54	153	120	121	7.51	7.76	6.98	19.56	15.27	17.76	7.41667	17.53	1.24098	6.34459e-07	6.15969e-05	--	-	-	-	-	-	-	-	-	--
DG6C03554	66	75	83	280	167	104	1.82	1.84	1.96	6.56	3.9	2.8	1.87333	4.42	1.23844	0.000136952	0.0058774	--	glutaredoxin-related [Zea mays]	-	-	-	-	-	-	-	--
DG5C04603	119	208	131	571	282	264	4.84	7.55	4.58	19.79	9.73	10.5	5.65667	13.34	1.23773	8.24477e-05	0.00387734	AVT6C	sodium-coupled neutral amino acid transporter 5-like [Aegilops tauschii subsp. tauschii] [Aegilops tauschii]	-	-	-	-	-	-	-	--
DG4C04068	392	359	394	1014	1059	729	14.03	11.45	12.11	30.9	32.13	25.5	12.53	29.51	1.23582	2.81494e-14	1.15635e-11	AERO1	endoplasmic reticulum oxidoreductin-1-like [Aegilops tauschii subsp. tauschii] [Aegilops tauschii]	Genetic Information Processing	Folding, sorting and degradation	ko04141//Protein processing in endoplasmic reticulum	K10950	GO:0043231//intracellular membrane-bounded organelle	GO:0016667//oxidoreductase activity, acting on a sulfur group of donors	GO:0044267//cellular protein metabolic process;GO:0044710//single-organism metabolic process	--
DG1C06695	1782	1832	2038	4517	4722	4399	88.46	81.07	86.9	190.88	198.67	213.41	85.4767	200.987	1.2335	1.1131e-27	3.36703e-24	ldhc	L-lactate dehydrogenase [Hordeum vulgare subsp. vulgare] [Hordeum vulgare]	Metabolism;Metabolism;Metabolism;Metabolism;Metabolism;Metabolism	Global and overview maps;Global and overview maps;Carbohydrate metabolism;Amino acid metabolism;Carbohydrate metabolism;Carbohydrate metabolism	ko01100//Metabolic pathways;ko01110//Biosynthesis of secondary metabolites;ko00010//Glycolysis / Gluconeogenesis;ko00270//Cysteine and methionine metabolism;ko00620//Pyruvate metabolism;ko00640//Propanoate metabolism	K00016;K00016;K00016;K00016;K00016;K00016	-	-	-	--
DG6C01008	1253	1263	1434	4380	3076	2199	21.01	18.87	20.65	62.52	43.72	36.05	20.1767	47.43	1.23311	2.46778e-09	4.5117e-07	BAM1	receptor-like protein kinase HSL1 [Aegilops tauschii subsp. tauschii] [Aegilops tauschii]	-	-	-	-	-	-	-	--
DG1C05223	56	98	47	213	148	128	2.45	3.82	1.76	7.92	5.48	5.47	2.67667	6.29	1.23262	0.000124312	0.00545694	WRKY24	DNA-binding protein WRKY1 [Avena sativa]	Organismal Systems;Environmental Information Processing	Environmental adaptation;Signal transduction	ko04626//Plant-pathogen interaction;ko04016//MAPK signaling pathway - plant	K13424;K13424	-	-	-	WRKY
DG4C01105	206	249	268	866	514	381	10.15	10.94	11.34	36.32	21.46	18.35	10.81	25.3767	1.23114	1.92805e-06	0.000163241	At3g09470	PREDICTED: UNC93-like protein 3 [Brachypodium distachyon]	-	-	-	-	GO:0016020//membrane	-	-	--
DG4C04799	981	993	737	2792	2115	1736	27.14	24.49	17.52	65.76	49.6	46.94	23.05	54.1	1.23086	3.37275e-09	6.06622e-07	CAT2	cationic amino acid transporter 3, mitochondrial-like [Aegilops tauschii subsp. tauschii] [Aegilops tauschii]	-	-	-	-	GO:0031224//intrinsic component of membrane	GO:0046943//carboxylic acid transmembrane transporter activity	-	--
DG6C05409	1113	1127	1235	4571	2413	1550	48.19	43.5	45.93	168.48	88.55	65.59	45.8733	107.54	1.22915	2.31447e-05	0.00137276	Os05g0125500	PREDICTED: isovaleryl-CoA dehydrogenase, mitochondrial [Brachypodium distachyon]	Metabolism;Metabolism	Global and overview maps;Amino acid metabolism	ko01100//Metabolic pathways;ko00280//Valine, leucine and isoleucine degradation	K00253;K00253	-	GO:0000166//nucleotide binding;GO:0016491//oxidoreductase activity	GO:0044710//single-organism metabolic process	--
DG4C03287	113	168	135	493	278	236	4.82	6.39	4.95	17.91	10.06	9.84	5.38667	12.6033	1.22634	9.80063e-06	0.00068223	ASP1	PREDICTED: aspartic proteinase Asp1-like [Brachypodium distachyon]	-	-	-	-	-	GO:0016787//hydrolase activity	GO:0019538//protein metabolic process	--
DG7C02129	30	23	32	78	61	67	2.91	2	2.7	6.46	5	6.34	2.53667	5.93333	1.22591	0.000212637	0.00846325	Os08g0190100	germin-like protein 8-8 [Aegilops tauschii subsp. tauschii] [Aegilops tauschii]	-	-	-	-	-	-	-	--
DG3C06671	34	29	27	102	68	51	1.74	1.32	1.19	4.44	2.95	2.55	1.41667	3.31333	1.22578	0.000661743	0.0208419	UGT91D1	PREDICTED: UDP-glycosyltransferase 91C1-like [Brachypodium distachyon]	-	-	-	-	-	-	-	--
DG7C04784	18	37	21	69	68	46	1.8	3.3	1.81	5.88	5.77	4.5	2.30333	5.38333	1.22478	0.00121393	0.0332448	ADIPOR2	heptahelical transmembrane protein ADIPOR2-like [Aegilops tauschii subsp. tauschii] [Aegilops tauschii]	-	-	-	-	-	-	-	--
DG0C00162	2689	3867	4193	14176	7406	4513	148.43	190.27	198.81	666.1	346.49	243.45	179.17	418.68	1.22452	5.73863e-05	0.00285422	Sb03g046810	cationic peroxidase SPC4-like [Aegilops tauschii subsp. tauschii] [Aegilops tauschii]	Metabolism;Metabolism;Metabolism	Global and overview maps;Global and overview maps;Biosynthesis of other secondary metabolites	ko01100//Metabolic pathways;ko01110//Biosynthesis of secondary metabolites;ko00940//Phenylpropanoid biosynthesis	K00430;K00430;K00430	-	-	-	--
DG0C00666	157	186	289	861	353	306	6.12	6.46	9.67	28.54	11.66	11.65	7.41667	17.2833	1.22054	0.000474184	0.0161471	UGT86A1	PREDICTED: UDP-glycosyltransferase 86A1 isoform X1 [Brachypodium distachyon]	-	-	-	-	-	GO:0016757//transferase activity, transferring glycosyl groups	-	--
DG4C04656	127	124	91	374	265	197	8.88	7.73	5.47	22.26	15.7	13.46	7.36	17.14	1.21959	6.2538e-06	0.00046345	--	PREDICTED: glycine-rich cell wall structural protein 2-like [Brachypodium distachyon]	-	-	-	-	-	-	-	--
DG2C04778	589	573	833	2480	1430	915	17.69	15.34	21.49	63.4	36.4	26.86	18.1733	42.22	1.2161	2.0283e-05	0.0012452	AAE7	acetate/butyrate--CoA ligase AAE7, peroxisomal-like [Aegilops tauschii subsp. tauschii] [Aegilops tauschii]	Metabolism;Metabolism;Metabolism;Metabolism;Metabolism;Metabolism	Global and overview maps;Global and overview maps;Global and overview maps;Carbohydrate metabolism;Carbohydrate metabolism;Carbohydrate metabolism	ko01100//Metabolic pathways;ko01110//Biosynthesis of secondary metabolites;ko01200//Carbon metabolism;ko00010//Glycolysis / Gluconeogenesis;ko00620//Pyruvate metabolism;ko00630//Glyoxylate and dicarboxylate metabolism	K01913;K01913;K01913;K01913;K01913;K01913	-	-	-	--
DG7C00282	47	81	82	279	140	86	2.45	3.77	3.68	12.4	6.19	4.39	3.3	7.66	1.21488	0.0015508	0.0396019	PILS7	protein PIN-LIKES 7-like isoform X1 [Aegilops tauschii subsp. tauschii] [Aegilops tauschii]	-	-	-	-	-	-	-	--
DG5C05787	35	29	29	75	77	71	1.6	1.18	1.14	2.92	2.99	3.18	1.30667	3.03	1.21343	9.64745e-05	0.00441553	UGT89B2	UDP-glycosyltransferase 89B2-like [Aegilops tauschii subsp. tauschii] [Aegilops tauschii]	-	-	-	-	-	-	-	--
DG3C04683	36	40	54	149	78	82	1.64	1.62	2.11	5.77	3.01	3.64	1.79	4.14	1.20967	0.000352157	0.0128484	PILS1	protein PIN-LIKES 3-like [Aegilops tauschii subsp. tauschii] [Aegilops tauschii]	-	-	-	-	-	-	GO:0044763//single-organism cellular process	--
DG6C04990	358	314	258	1104	590	559	17.41	13.61	10.77	45.69	24.31	26.56	13.93	32.1867	1.20827	1.13829e-05	0.00076516	MAO1B	1-aminocyclopropane-1-carboxylate oxidase-like [Aegilops tauschii subsp. tauschii] [Aegilops tauschii]	Metabolism;Metabolism;Metabolism	Global and overview maps;Global and overview maps;Amino acid metabolism	ko01100//Metabolic pathways;ko01110//Biosynthesis of secondary metabolites;ko00270//Cysteine and methionine metabolism	K05933;K05933;K05933	-	GO:0016705//oxidoreductase activity, acting on paired donors, with incorporation or reduction of molecular oxygen;GO:0043169//cation binding	GO:0044710//single-organism metabolic process	--
DG6C01384	201	221	276	775	511	372	14.72	14.43	17.37	48.33	31.73	26.63	15.5067	35.5633	1.1975	7.43146e-07	7.04486e-05	IPP	PREDICTED: soluble inorganic pyrophosphatase [Brachypodium distachyon]	Metabolism	Energy metabolism	ko00190//Oxidative phosphorylation	K01507	GO:0044424//intracellular part	GO:0016462//pyrophosphatase activity	GO:0006793//phosphorus metabolic process	--
DG6C05879	131	155	231	730	290	209	7.95	8.38	12.04	37.7	14.91	12.39	9.45667	21.6667	1.19607	0.0016068	0.0409	OPR1	12-oxophytodienoate reductase 1 [Triticum urartu]	Metabolism;Metabolism;Metabolism	Global and overview maps;Global and overview maps;Lipid metabolism	ko01100//Metabolic pathways;ko01110//Biosynthesis of secondary metabolites;ko00592//alpha-Linolenic acid metabolism	K05894;K05894;K05894	-	GO:0016628//oxidoreductase activity, acting on the CH-CH group of donors, NAD or NADP as acceptor;GO:0032553//ribonucleotide binding	GO:0044710//single-organism metabolic process	--
DG3C07317	51	38	52	148	74	110	3.11	2.07	2.73	7.69	3.83	6.56	2.63667	6.02667	1.19265	0.000476605	0.0161471	--	PREDICTED: UPF0301 protein MAB_4928c [Setaria italica]	-	-	-	-	-	-	-	--
MSTRG.13007	33	28	27	85	73	52	1.49	1.12	1.04	3.26	2.78	2.29	1.21667	2.77667	1.19042	0.000371932	0.0134081	--	kinetochore protein SPC25 homolog [Triticum dicoccoides]	-	-	-	-	-	-	-	--
DG3C00708	164	179	231	711	422	233	10.87	10.57	13.15	40.11	23.7	15.09	11.53	26.3	1.18967	0.000163888	0.00679952	LAF1	transcription factor LAF1-like [Aegilops tauschii subsp. tauschii] [Aegilops tauschii]	Organismal Systems	Environmental adaptation	ko04626//Plant-pathogen interaction	K09422	-	-	-	ARR-B
DG5C00416	1880	2527	3614	9673	4139	4876	71.24	85.34	117.62	311.97	132.92	180.52	91.4	208.47	1.18957	4.63052e-05	0.00240217	CYP701A6	ent-kaurene oxidase [Triticum aestivum]	Metabolism;Metabolism;Metabolism	Global and overview maps;Global and overview maps;Metabolism of terpenoids and polyketides	ko01100//Metabolic pathways;ko01110//Biosynthesis of secondary metabolites;ko00904//Diterpenoid biosynthesis	K04122;K04122;K04122	-	-	-	--
DG3C00937	112	111	130	392	206	232	6.83	6.04	6.81	20.36	10.65	13.83	6.56	14.9467	1.18806	9.01106e-06	0.000636031	--	H0211B05.7 [Oryza sativa Indica Group]	-	-	-	-	-	-	-	--
DG1C05331	1436	1680	1420	4601	3360	2758	37.67	39.3	32.01	102.78	74.72	70.74	36.3267	82.7467	1.18767	6.62061e-11	1.58485e-08	PAL	phenylalanine ammonia-lyase-like [Aegilops tauschii subsp. tauschii] [Aegilops tauschii]	Metabolism;Metabolism;Metabolism;Metabolism	Global and overview maps;Global and overview maps;Biosynthesis of other secondary metabolites;Amino acid metabolism	ko01100//Metabolic pathways;ko01110//Biosynthesis of secondary metabolites;ko00940//Phenylpropanoid biosynthesis;ko00360//Phenylalanine metabolism	K10775;K10775;K10775;K10775	-	-	-	--
DG1C04345	120	210	182	520	366	309	6.04	9.42	7.87	22.28	15.61	15.2	7.77667	17.6967	1.18625	6.06559e-07	5.93607e-05	--	Os04g0430600, partial [Oryza sativa Japonica Group]	-	-	-	-	-	-	-	--
DG6C04589	632	558	350	1688	927	1051	51.17	40.28	24.34	116.35	63.62	83.17	38.5967	87.7133	1.18432	4.21925e-05	0.00223553	WRKY50	WRKY1 [Lolium perenne]	-	-	-	-	-	-	-	WRKY
DG6C00785	112	210	218	552	434	273	5.05	8.44	8.45	21.19	16.59	12.03	7.31333	16.6033	1.18287	1.25508e-05	0.000830251	At1g80170	probable polygalacturonase At1g80170 [Aegilops tauschii subsp. tauschii] [Aegilops tauschii]	-	-	-	-	-	GO:0016787//hydrolase activity	GO:0044238//primary metabolic process;GO:0045229//external encapsulating structure organization	--
DG1C04501	81	68	109	273	201	134	12.05	9.02	13.93	34.58	25.35	19.49	11.6667	26.4733	1.18215	3.40848e-05	0.00189655	--	protein AUXIN-REGULATED GENE INVOLVED IN ORGAN SIZE-like [Aegilops tauschii subsp. tauschii] [Aegilops tauschii]	-	-	-	-	-	-	-	--
DG5C03136	62	83	93	211	147	190	0.95	1.13	1.22	2.74	1.9	2.84	1.1	2.49333	1.18057	2.8401e-06	0.000228817	ABCG36	ABC transporter G family member 36 [Aegilops tauschii subsp. tauschii] [Aegilops tauschii]	-	-	-	-	GO:0031224//intrinsic component of membrane	GO:0017111//nucleoside-triphosphatase activity;GO:0032550//purine ribonucleoside binding	GO:0051234//establishment of localization	--
DG6C01656	125	136	118	434	285	179	4.67	4.53	3.78	13.79	9.02	6.53	4.32667	9.78	1.17658	3.50975e-05	0.00192567	AMT2-1	ammonium transporter 2 member 1 isoform X2 [Aegilops tauschii subsp. tauschii] [Aegilops tauschii]	-	-	-	-	GO:0005911//cell-cell junction;GO:0031224//intrinsic component of membrane	GO:0015291//secondary active transmembrane transporter activity	GO:0006605//protein targeting;GO:0006865//amino acid transport;GO:0009267//cellular response to starvation;GO:0009617//response to bacterium;GO:0009620//response to fungus;GO:0009696//salicylic acid metabolic process;GO:0009746//response to hexose;GO:0009755//hormone-mediated signaling pathway;GO:0009814//defense response, incompatible interaction;GO:0009863//salicylic acid mediated signaling pat…	--
DG4C00433	515	644	1139	2544	1979	846	49.97	55.7	94.93	210.11	162.74	80.22	66.8667	151.023	1.17541	0.000356169	0.0129805	Os08g0231400	germin F [Hordeum vulgare]	-	-	-	-	-	GO:0046914//transition metal ion binding	-	--
DG1C04246	92	82	59	178	233	141	2.33	1.85	1.28	3.84	5	3.49	1.82	4.11	1.1752	2.28485e-05	0.00136117	WDR44	PREDICTED: WD repeat-containing protein 44-like [Brachypodium distachyon]	-	-	-	-	-	-	-	--
DG3C01254	93	132	127	423	208	190	5.6	7.09	6.57	21.69	10.62	11.18	6.42	14.4967	1.17508	0.000101366	0.00461403	DAO	2-oxoglutarate-dependent dioxygenase DAO-like [Aegilops tauschii subsp. tauschii] [Aegilops tauschii]	-	-	-	-	-	GO:0016705//oxidoreductase activity, acting on paired donors, with incorporation or reduction of molecular oxygen;GO:0043169//cation binding	GO:0044710//single-organism metabolic process	--
DG6C00515	53	43	48	180	95	67	3.05	2.21	2.37	8.82	4.63	3.77	2.54333	5.74	1.17433	0.00149912	0.0386679	AOP1.2	probable 2-oxoglutarate-dependent dioxygenase AOP1 [Aegilops tauschii subsp. tauschii] [Aegilops tauschii]	-	-	-	-	-	-	-	--
DG4C02663	1354	1072	921	2614	2833	2415	31.95	22.55	18.67	52.51	56.66	55.69	24.39	54.9533	1.17192	4.80089e-09	8.32004e-07	SCL9	scarecrow-like protein 34 [Aegilops tauschii subsp. tauschii] [Aegilops tauschii]	-	-	-	-	-	-	-	GRAS
DG1C01510	49	51	88	195	144	97	2.2	2.04	3.39	7.45	5.47	4.25	2.54333	5.72333	1.17014	0.000197098	0.00796868	UGT85A1	UDP-glycosyltransferase 85A2-like isoform X1 [Aegilops tauschii subsp. tauschii] [Aegilops tauschii]	Metabolism;Metabolism	Global and overview maps;Global and overview maps	ko01100//Metabolic pathways;ko01110//Biosynthesis of secondary metabolites	K21374;K21374	-	GO:0016740//transferase activity	-	--
DG1C04143	134	113	201	250	379	389	12.33	9.27	15.89	19.58	29.56	34.98	12.4967	28.04	1.16594	2.1905e-05	0.00132041	--	PREDICTED: alanine and proline-rich secreted protein Apa-like [Brachypodium distachyon]	-	-	-	-	-	-	-	--
DG2C05512	235	345	303	1007	591	448	9.14	11.97	10.13	33.36	19.49	17.04	10.4133	23.2967	1.16169	8.7355e-06	0.000619755	UGT83A1	UDP-glycosyltransferase 83A1-like [Aegilops tauschii subsp. tauschii] [Aegilops tauschii]	-	-	-	-	-	-	-	--
DG7C04824	160	192	148	518	317	321	8.25	8.82	6.55	22.73	13.85	16.17	7.87333	17.5833	1.15916	1.22347e-06	0.00010827	WRKY71	WRKY79 transcription factor [Triticum aestivum]	-	-	-	-	-	-	-	WRKY
DG3C00514	18	23	26	50	53	49	0.45	0.51	0.55	1.06	1.12	1.19	0.503333	1.12333	1.1582	0.0011812	0.0325759	--	Os02g0617200, partial [Oryza sativa Japonica Group]	-	-	-	-	-	-	-	--
DG5C02293	1942	1825	2243	5121	4532	4149	55.05	46.11	54.61	123.56	108.88	114.93	51.9233	115.79	1.15706	3.19062e-18	2.52773e-15	At2g26850	F-box protein At2g26850-like [Aegilops tauschii subsp. tauschii] [Aegilops tauschii]	-	-	-	-	-	-	-	--
DG6C02196	533	574	1181	2491	1619	1122	31.7	30.43	60.33	126.11	81.61	65.21	40.82	90.9767	1.15622	0.000125144	0.00547899	cmbl	endo-1,3;1,4-beta-D-glucanase-like [Aegilops tauschii subsp. tauschii] [Aegilops tauschii]	-	-	-	-	-	GO:0003824//catalytic activity	-	--
DG2C01131	92	155	82	367	219	177	2.82	4.22	2.16	9.54	5.66	5.29	3.06667	6.83	1.15521	0.000265009	0.0101123	At1g14780	MACPF domain-containing protein At1g14780-like isoform X2 [Aegilops tauschii subsp. tauschii] [Aegilops tauschii]	-	-	-	-	-	-	-	--
DG5C01751	197	431	398	1311	687	360	12.26	23.9	21.27	69.43	36.23	21.89	19.1433	42.5167	1.15119	0.00177713	0.0442939	mtnN	bark storage protein A-like [Aegilops tauschii subsp. tauschii] [Aegilops tauschii]	-	-	-	-	-	-	GO:0055086//nucleobase-containing small molecule metabolic process	--
DG7C04447	161	251	147	522	473	294	9.23	12.83	7.24	25.49	22.99	16.48	9.76667	21.6533	1.14865	6.86565e-06	0.000499885	CRPK1	serine/threonine-protein kinase receptor [Zea mays]	-	-	-	-	-	GO:0004672//protein kinase activity;GO:0032550//purine ribonucleoside binding	GO:0006464//cellular protein modification process	--
DG7C04580	311	278	223	898	495	490	23.09	18.4	14.22	56.75	31.15	35.55	18.57	41.15	1.14792	1.90446e-05	0.00118006	--	VQ motif-containing protein 22-like [Aegilops tauschii subsp. tauschii] [Aegilops tauschii]	-	-	-	-	-	-	-	--
DG0C00612	307	361	388	541	879	940	15.19	15.93	16.5	22.79	36.87	45.47	15.8733	35.0433	1.14253	1.60268e-06	0.000139236	Abhd18	protein ABHD18 [Aegilops tauschii subsp. tauschii] [Aegilops tauschii]	-	-	-	-	-	-	-	--
DG2C05013	1851	1946	1125	5168	3295	2920	85.77	80.38	44.78	203.84	129.4	132.22	70.31	155.153	1.14189	1.53751e-05	0.000978187	At4g12980	cytochrome b561 and DOMON domain-containing protein At4g12980-like [Aegilops tauschii subsp. tauschii] [Aegilops tauschii]	-	-	-	-	-	-	-	--
DG2C04162	355	575	430	1740	896	500	43.2	62.37	44.94	180.23	92.41	59.46	50.17	110.7	1.14176	0.000708888	0.0221479	--	-	-	-	-	-	-	-	-	--
DG4C03938	1651	1695	2151	7023	3402	2240	60.14	55.03	67.3	217.75	105.02	79.74	60.8233	134.17	1.14137	0.000198729	0.0080076	APS3	ATP sulfurylase [Triticum turgidum subsp. durum] [Triticum turgidum]	Metabolism;Metabolism;Metabolism;Metabolism;Metabolism	Global and overview maps;Nucleotide metabolism;Energy metabolism;Metabolism of other amino acids;Biosynthesis of other secondary metabolites	ko01100//Metabolic pathways;ko00230//Purine metabolism;ko00920//Sulfur metabolism;ko00450//Selenocompound metabolism;ko00261//Monobactam biosynthesis	K13811;K13811;K13811;K13811;K13811	-	-	-	--
DG3C05337	75	106	159	391	220	159	3.17	3.99	5.77	14.05	7.87	6.56	4.31	9.49333	1.13923	0.000585138	0.018995	CYP716B1	PREDICTED: cytochrome P450 716B1-like [Brachypodium distachyon]	-	-	-	-	-	GO:0016491//oxidoreductase activity;GO:0046906//tetrapyrrole binding;GO:0046914//transition metal ion binding	GO:0044710//single-organism metabolic process	--
DG4C05547	38	60	30	95	81	111	2.31	3.25	1.57	4.92	4.18	6.6	2.37667	5.23333	1.13879	0.00105986	0.030116	--	PREDICTED: protein transport protein sec31 [Brachypodium distachyon]	-	-	-	-	-	-	-	--
DG3C00369	761	958	389	1373	1485	1904	23.67	26.57	10.39	36.36	39.15	57.88	20.21	44.4633	1.13755	0.000247682	0.00959413	CYP707A5	abscisic acid 8'-hydroxylase 1 [Aegilops tauschii subsp. tauschii] [Aegilops tauschii]	Metabolism	Metabolism of terpenoids and polyketides	ko00906//Carotenoid biosynthesis	K09843	-	GO:0016491//oxidoreductase activity;GO:0046906//tetrapyrrole binding;GO:0046914//transition metal ion binding	GO:0044710//single-organism metabolic process	--
DG6C02384	68	60	77	200	114	149	2.33	1.83	2.26	5.82	3.3	4.98	2.14	4.7	1.13505	6.8753e-05	0.00333969	At1g11050	PREDICTED: probable receptor-like protein kinase At1g11050 isoform X2 [Brachypodium distachyon]	-	-	-	-	-	-	-	--
DG3C02742	495	466	458	1067	1207	953	16.3	13.68	12.95	29.9	33.68	30.66	14.31	31.4133	1.13435	1.79965e-14	7.98421e-12	CIPK14	CBL-interacting protein kinase 14 [Hordeum vulgare subsp. spontaneum] [Hordeum vulgare]	-	-	-	-	-	GO:0004672//protein kinase activity;GO:0032550//purine ribonucleoside binding	GO:0006464//cellular protein modification process;GO:0006796//phosphate-containing compound metabolic process;GO:0050794//regulation of cellular process	--
DG3C06860	143	218	130	426	370	316	4.36	5.92	3.4	11.05	9.55	9.41	4.56	10.0033	1.13338	6.7503e-07	6.49161e-05	--	PREDICTED: LMBR1 domain-containing protein 2 homolog A-like isoform X1 [Brachypodium distachyon]	-	-	-	-	-	-	-	--
MSTRG.4488	70	53	72	189	182	79	2.03	1.37	1.79	4.65	4.46	2.23	1.73	3.78	1.12761	0.000586469	0.0190197	--	-	-	-	-	-	-	-	-	--
DG0C00549	141	228	143	644	239	275	6.02	8.67	5.24	23.4	8.65	11.47	6.64333	14.5067	1.12674	0.00135909	0.0359764	UGT85A24	7-deoxyloganetin glucosyltransferase-like [Aegilops tauschii subsp. tauschii] [Aegilops tauschii]	Metabolism;Metabolism	Global and overview maps;Global and overview maps	ko01100//Metabolic pathways;ko01110//Biosynthesis of secondary metabolites	K21374;K21374	-	GO:0016757//transferase activity, transferring glycosyl groups	-	--
DG7C02344	24	30	32	61	69	62	1.97	2.18	2.19	4.2	4.74	4.9	2.11333	4.61333	1.12629	0.000400398	0.0142186	Os08g0189700	germin-like protein 8-11 [Aegilops tauschii subsp. tauschii] [Aegilops tauschii]	-	-	-	-	-	-	-	--
DG5C03308	82	93	99	302	162	154	2.45	2.45	2.53	7.64	4.06	4.48	2.47667	5.39333	1.12278	7.69189e-05	0.0036773	CYP72A13	cytochrome P450 72A14-like [Aegilops tauschii subsp. tauschii] [Aegilops tauschii]	-	-	-	-	-	GO:0016491//oxidoreductase activity;GO:0046906//tetrapyrrole binding;GO:0046914//transition metal ion binding	GO:0044710//single-organism metabolic process	--
DG5C03769	70	80	77	232	170	112	2.48	2.52	2.34	6.99	5.1	3.87	2.44667	5.32	1.12061	4.23721e-05	0.0022405	DTX12	protein DETOXIFICATION 12-like [Aegilops tauschii subsp. tauschii] [Aegilops tauschii]	-	-	-	-	GO:0031224//intrinsic component of membrane	GO:0015291//secondary active transmembrane transporter activity	GO:0044763//single-organism cellular process	--
DG1C02157	282	439	276	709	763	746	11.08	15.37	9.31	23.71	25.4	28.64	11.92	25.9167	1.1205	5.14764e-08	6.99113e-06	2022-10-02	organic cation/carnitine transporter 2-like [Aegilops tauschii subsp. tauschii] [Aegilops tauschii]	-	-	-	-	-	GO:0005215//transporter activity	GO:0044763//single-organism cellular process	--
DG7C04588	710	1098	858	1658	2304	1952	57.49	79.25	59.68	114.28	158.12	154.47	65.4733	142.29	1.11985	1.6345e-09	3.16199e-07	Hdhd3	haloacid dehalogenase-like hydrolase domain-containing protein 3 [Aegilops tauschii subsp. tauschii] [Aegilops tauschii]	-	-	-	-	-	GO:0003824//catalytic activity	-	--
DG4C00529	617	644	740	2527	1056	942	15.89	14.78	16.37	55.39	23.05	23.71	15.68	34.05	1.11873	0.00023763	0.00925866	MCCA	methylcrotonoyl-CoA carboxylase subunit alpha, mitochondrial isoform X2 [Aegilops tauschii subsp. tauschii] [Aegilops tauschii]	Metabolism;Metabolism	Global and overview maps;Amino acid metabolism	ko01100//Metabolic pathways;ko00280//Valine, leucine and isoleucine degradation	K01968;K01968	GO:0005840//ribosome;GO:0044429//mitochondrial part	GO:0016421//CoA carboxylase activity;GO:0016879//ligase activity, forming carbon-nitrogen bonds;GO:0032550//purine ribonucleoside binding;GO:0046914//transition metal ion binding	GO:0006551//leucine metabolic process;GO:0009746//response to hexose;GO:0034285//response to disaccharide	--
DG1C05922	277	357	616	1424	692	655	16.95	19.47	32.37	74.16	35.88	39.16	22.93	49.7333	1.11698	0.000371451	0.0134081	Galm	aldose 1-epimerase-like [Aegilops tauschii subsp. tauschii] [Aegilops tauschii]	Metabolism;Metabolism;Metabolism;Metabolism	Global and overview maps;Global and overview maps;Carbohydrate metabolism;Carbohydrate metabolism	ko01100//Metabolic pathways;ko01110//Biosynthesis of secondary metabolites;ko00010//Glycolysis / Gluconeogenesis;ko00052//Galactose metabolism	K01785;K01785;K01785;K01785	GO:0043231//intracellular membrane-bounded organelle	GO:0005488//binding;GO:0016857//racemase and epimerase activity, acting on carbohydrates and derivatives	GO:0005996//monosaccharide metabolic process	--
DG1C07265	984	961	1038	1921	2536	2183	28.45	24.77	25.78	47.29	62.15	61.69	26.3333	57.0433	1.11517	3.066e-13	1.0853e-10	TULP7	PREDICTED: tubby-like F-box protein 7 [Brachypodium distachyon]	-	-	-	-	-	-	-	TUB
DG6C01006	117	141	117	483	211	157	5.84	6.28	5.02	20.53	8.93	7.66	5.71333	12.3733	1.11483	0.00152841	0.0391504	IAA18	PREDICTED: auxin-responsive protein IAA18-like [Brachypodium distachyon]	Environmental Information Processing	Signal transduction	ko04075//Plant hormone signal transduction	K14484	-	-	-	--
DG2C03884	304	315	353	961	786	445	16.17	14.94	16.13	43.52	35.44	23.14	15.7467	34.0333	1.1119	1.48855e-06	0.00013	--	LON peptidase N-terminal domain and RING finger protein 1 [Aegilops tauschii]	-	-	-	-	-	-	-	--
DG6C04103	2489	1958	1268	4718	4529	3734	94.57	66.32	41.38	152.6	145.85	138.65	67.4233	145.7	1.11168	1.21054e-05	0.000803997	WRKY24	WRKY2 transcription factor [Triticum aestivum]	Organismal Systems;Environmental Information Processing	Environmental adaptation;Signal transduction	ko04626//Plant-pathogen interaction;ko04016//MAPK signaling pathway - plant	K13424;K13424	-	GO:0003677//DNA binding	GO:0010468//regulation of gene expression	WRKY
DG5C00454	113	131	86	333	236	176	4.29	4.43	2.8	10.75	7.59	6.52	3.84	8.28667	1.10969	4.69524e-05	0.00242216	pomgnt2	HGA1 [Hordeum vulgare]	Metabolism	Glycan biosynthesis and metabolism	ko00514//Other types of O-glycan biosynthesis	K18134	-	GO:0016740//transferase activity	-	--
DG2C02270	234	303	250	868	510	389	11.05	12.76	10.14	34.9	20.41	17.95	11.3167	24.42	1.10961	2.01557e-05	0.00123967	CRPK1	serine/threonine protein kinase Stpk-B [Triticum aestivum]	-	-	-	-	-	GO:0004672//protein kinase activity;GO:0032550//purine ribonucleoside binding	GO:0006464//cellular protein modification process;GO:0006796//phosphate-containing compound metabolic process	--
DG4C03583	475	569	651	1490	1332	949	17.33	18.51	20.4	46.28	41.2	33.84	18.7467	40.44	1.10915	1.47489e-11	4.02259e-09	SKIP20	F-box/kelch-repeat protein At2g44130-like [Aegilops tauschii subsp. tauschii] [Aegilops tauschii]	-	-	-	-	-	-	-	--
DG6C04249	425	408	365	1102	928	667	19.57	16.75	14.44	43.19	36.22	30.01	16.92	36.4733	1.10811	1.08658e-08	1.79875e-06	ERH1	PREDICTED: phosphatidylinositol:ceramide inositolphosphotransferase-like isoform X1 [Brachypodium distachyon]	-	-	-	-	-	-	-	--
DG6C04557	539	767	697	1742	1595	1114	56.08	71.14	62.3	154.3	140.66	113.28	63.1733	136.08	1.10707	5.65183e-11	1.38279e-08	--	hypothetical protein F775_32912 [Aegilops tauschii]	-	-	-	-	-	-	-	--
DG7C00657	145	157	166	531	294	224	6.94	6.7	6.83	21.64	11.93	10.48	6.82333	14.6833	1.10563	8.68499e-05	0.00405308	MAP2B	PREDICTED: methionine aminopeptidase 2B-like [Brachypodium distachyon]	-	-	-	-	GO:0044424//intracellular part	GO:0004177//aminopeptidase activity;GO:0008237//metallopeptidase activity;GO:0043169//cation binding	GO:0006464//cellular protein modification process	--
DG1C04023	47	29	48	118	66	91	5.75	3.16	5.04	12.29	6.84	10.88	4.65	10.0033	1.10518	0.00182955	0.0452277	--	-	-	-	-	-	-	-	-	--
DG4C02881	46	57	67	195	94	88	2.05	2.25	2.55	7.37	3.52	3.82	2.28333	4.90333	1.10262	0.00127166	0.0342895	PIX13	PH01B031C15.11 [Phyllostachys edulis]	-	-	-	-	-	GO:0016772//transferase activity, transferring phosphorus-containing groups	-	--
DG5C00815	84	69	77	232	153	130	5.32	3.89	4.19	12.5	8.21	8.04	4.46667	9.58333	1.10133	5.50999e-05	0.00276948	CXE15	probable carboxylesterase 15 [Aegilops tauschii subsp. tauschii] [Aegilops tauschii]	-	-	-	-	-	-	-	--
DG2C03634	46	67	60	118	135	125	0.63	0.82	0.71	1.37	1.57	1.68	0.72	1.54	1.09686	9.04867e-06	0.000636544	EMB2261	PREDICTED: pentatricopeptide repeat-containing protein At3g24000, mitochondrial-like [Brachypodium distachyon]	-	-	-	-	GO:0043231//intracellular membrane-bounded organelle	-	GO:0016070//RNA metabolic process	--
DG7C03227	98	95	107	287	198	179	4.72	4.08	4.43	11.77	8.08	8.42	4.41	9.42333	1.09546	2.65036e-06	0.000215093	PBL19	PREDICTED: probable receptor-like protein kinase At5g47070 [Brachypodium distachyon]	-	-	-	-	-	GO:0004672//protein kinase activity;GO:0032550//purine ribonucleoside binding	GO:0006464//cellular protein modification process;GO:0010646//regulation of cell communication	--
MSTRG.35116	57	113	70	218	198	114	3.48	6.16	3.68	11.34	10.26	6.81	4.44	9.47	1.0928	0.000337878	0.012431	PER52	Peroxidase 4 [Triticum urartu]	Metabolism;Metabolism;Metabolism	Global and overview maps;Global and overview maps;Biosynthesis of other secondary metabolites	ko01100//Metabolic pathways;ko01110//Biosynthesis of secondary metabolites;ko00940//Phenylpropanoid biosynthesis	K00430;K00430;K00430	-	-	-	PER52
DG5C02054	366	383	547	1608	636	616	23.03	21.48	29.57	86.13	33.92	37.88	24.6933	52.6433	1.09213	0.000695075	0.0217572	BH0283	PREDICTED: uncharacterized isomerase BH0283 [Brachypodium distachyon]	-	-	-	-	-	-	GO:0008152//metabolic process	--
DG5C04008	51	37	49	82	93	123	2.78	1.77	2.29	3.78	4.29	6.51	2.28	4.86	1.09192	0.00081656	0.0246107	--	-	-	-	-	-	-	-	-	--
DG7C04713	56	58	52	134	104	125	4.97	4.59	3.97	10.13	7.83	10.85	4.51	9.60333	1.09041	3.86626e-05	0.00207829	--	OSJNBa0041A02.21-like protein [Zea mays]	-	-	-	-	-	-	-	--
DG1C06418	1754	2218	2821	7435	4065	3404	121.1	136.5	167.3	436.95	237.87	229.68	141.633	301.5	1.09	1.56436e-05	0.000989589	GSTF1	glutathione S-transferase [Alopecurus japonicus]	Metabolism	Metabolism of other amino acids	ko00480//Glutathione metabolism	K00799	-	-	-	--
DG6C01980	472	461	537	1335	1297	638	17.6	15.32	17.2	42.37	40.99	23.25	16.7067	35.5367	1.08888	2.22168e-06	0.000184349	ERF1-2	PREDICTED: eukaryotic peptide chain release factor subunit 1-2-like [Brachypodium distachyon]	Genetic Information Processing	Translation	ko03015//mRNA surveillance pathway	K03265	-	GO:0003747//translation release factor activity	GO:0043624//cellular protein complex disassembly	--
DG2C03888	185	279	124	491	376	420	7.89	10.61	4.54	17.83	13.59	17.51	7.68	16.31	1.08658	0.000136084	0.00586534	RIPK	PREDICTED: serine/threonine-protein kinase At5g01020 [Brachypodium distachyon]	-	-	-	-	-	-	-	--
DG2C04021	920	725	831	2233	1853	1400	39.55	27.79	30.67	81.72	67.53	58.84	32.67	69.3633	1.08621	1.45448e-08	2.28285e-06	DAHPS1	PREDICTED: phospho-2-dehydro-3-deoxyheptonate aldolase 1, chloroplastic-like [Brachypodium distachyon]	Metabolism;Metabolism;Metabolism;Metabolism	Global and overview maps;Global and overview maps;Global and overview maps;Amino acid metabolism	ko01100//Metabolic pathways;ko01110//Biosynthesis of secondary metabolites;ko01230//Biosynthesis of amino acids;ko00400//Phenylalanine, tyrosine and tryptophan biosynthesis	K01626;K01626;K01626;K01626	-	-	GO:0008652//cellular amino acid biosynthetic process	--
DG4C05389	6949	7696	11556	28857	17983	10757	102.26	100.95	146.07	361.48	224.29	154.7	116.427	246.823	1.08406	9.61829e-05	0.00440825	Os03g0790900	probable aldehyde oxidase 2 [Aegilops tauschii subsp. tauschii] [Aegilops tauschii]	Metabolism	Amino acid metabolism	ko00380//Tryptophan metabolism	K11817	-	-	-	--
DG3C06307	1031	1189	1329	3177	2686	1909	24.14	24.82	26.73	63.32	53.3	43.68	25.23	53.4333	1.0826	5.80598e-11	1.41013e-08	D3	PREDICTED: F-box/LRR-repeat MAX2 homolog [Brachypodium distachyon]	-	-	-	-	-	-	-	--
DG7C02336	385	463	530	1155	721	1077	30.99	33.26	36.65	79.24	49.27	84.8	33.6333	71.1033	1.08003	8.34622e-07	7.8009e-05	Os08g0189700	germin-like protein 8-11 [Aegilops tauschii subsp. tauschii] [Aegilops tauschii]	-	-	-	-	-	-	-	--
DG1C01812	177	202	150	522	362	282	3.34	3.39	2.43	8.38	5.78	5.2	3.05333	6.45333	1.07966	8.36395e-06	0.000594663	At1g74360	probable LRR receptor-like serine/threonine-protein kinase At1g74360 [Aegilops tauschii subsp. tauschii] [Aegilops tauschii]	-	-	-	-	-	-	-	--
DG2C00353	215	254	190	700	420	334	8.61	9.07	6.54	23.86	14.25	13.07	8.07333	17.06	1.07938	3.80559e-05	0.00205692	At4g32285	PREDICTED: putative clathrin assembly protein At5g35200 [Oryza brachyantha]	-	-	-	-	GO:0030135//coated vesicle	GO:0005515//protein binding;GO:0035091//phosphatidylinositol binding	GO:0006901//vesicle coating	--
DG2C07041	39	41	22	75	76	73	4.79	4.49	2.32	7.84	7.91	8.76	3.86667	8.17	1.07925	0.00174268	0.0435984	--	cyclin-dependent protein kinase inhibitor SMR1-like [Aegilops tauschii subsp. tauschii] [Aegilops tauschii]	-	-	-	-	-	-	-	--
DG6C00261	57	62	78	213	132	87	2.36	2.29	2.77	7.51	4.63	3.52	2.47333	5.22	1.07759	0.000786344	0.0238948	WSD1	PREDICTED: O-acyltransferase WSD1-like [Brachypodium distachyon]	-	-	-	-	-	-	-	--
DG3C04990	45	72	84	198	134	102	1.45	2.06	2.32	5.42	3.65	3.21	1.94333	4.09333	1.07474	0.000369766	0.013388	At1g54570	PREDICTED: acyltransferase-like protein At3g26840, chloroplastic [Brachypodium distachyon]	-	-	-	-	-	-	-	--
DG5C01093	49	49	72	158	109	101	2.12	1.89	2.67	5.81	3.99	4.26	2.22667	4.68667	1.07368	0.000144051	0.00611371	UGT73C5	UDP-glycosyltransferase 73C5-like [Aegilops tauschii subsp. tauschii] [Aegilops tauschii]	Metabolism	Metabolism of terpenoids and polyketides	ko00908//Zeatin biosynthesis	K13496	-	GO:0016757//transferase activity, transferring glycosyl groups	-	--
DG2C05294	86	132	112	294	246	176	4.48	6.14	5.02	13.05	10.87	8.97	5.21333	10.9633	1.07241	3.51149e-06	0.000278194	HMT-1	PREDICTED: homocysteine S-methyltransferase 1 [Brachypodium distachyon]	Metabolism;Metabolism;Metabolism	Global and overview maps;Global and overview maps;Amino acid metabolism	ko01100//Metabolic pathways;ko01110//Biosynthesis of secondary metabolites;ko00270//Cysteine and methionine metabolism	K00547;K00547;K00547	-	GO:0008172//S-methyltransferase activity;GO:0043169//cation binding	GO:0000097//sulfur amino acid biosynthetic process	--
DG4C04441	6261	8247	7878	23926	13527	11273	138.54	162.67	149.74	450.67	253.69	243.78	150.317	316.047	1.07213	4.06149e-06	0.000315752	LOX1.1	lipoxygenase [Avena sativa]	Metabolism	Lipid metabolism	ko00591//Linoleic acid metabolism	K15718	-	GO:0016701//oxidoreductase activity, acting on single donors with incorporation of molecular oxygen;GO:0043169//cation binding	GO:0006633//fatty acid biosynthetic process	--
DG4C04440	5004	6435	5120	15902	11472	8627	106.93	122.58	93.98	289.26	207.78	180.16	107.83	225.733	1.06586	7.42667e-08	9.73565e-06	Os03g0700700	probable linoleate 9S-lipoxygenase 4 [Aegilops tauschii subsp. tauschii] [Aegilops tauschii]	Metabolism	Lipid metabolism	ko00591//Linoleic acid metabolism	K15718	-	GO:0016701//oxidoreductase activity, acting on single donors with incorporation of molecular oxygen;GO:0043169//cation binding	GO:0006633//fatty acid biosynthetic process	--
MSTRG.2272	214	218	252	680	542	276	3.27	2.97	3.3	8.84	7.01	4.12	3.18	6.65667	1.06577	5.52654e-05	0.00277327	--	-	-	-	-	-	-	-	-	--
DG4C02575	133	135	181	518	220	231	8.27	7.49	9.67	27.43	11.6	14.05	8.47667	17.6933	1.06164	0.000799324	0.0242449	JAMYB	transcription factor MYB108-like [Aegilops tauschii subsp. tauschii] [Aegilops tauschii]	Organismal Systems	Environmental adaptation	ko04626//Plant-pathogen interaction	K09422	-	-	-	ARR-B
DG3C01109	125	98	85	290	272	121	23.33	16.31	13.63	46.08	43.03	22.07	17.7567	37.06	1.0615	0.000948587	0.0275956	--	-	-	-	-	-	-	-	-	--
DG7C04957	342	453	378	1166	729	638	11.07	13.07	10.51	32.13	20	20.18	11.55	24.1033	1.06134	1.68586e-06	0.000145518	--	PREDICTED: uncharacterized protein LOC100822412 isoform X2 [Brachypodium distachyon]	-	-	-	-	-	-	-	--
DG1C05241	82	108	103	320	163	149	6	7.04	6.47	19.93	10.11	10.65	6.50333	13.5633	1.06046	0.000404766	0.0143431	--	PH01B001I13.17 [Phyllostachys edulis]	-	-	-	-	-	-	-	--
DG1C02282	93	68	128	316	146	161	2.66	1.73	3.14	7.68	3.53	4.49	2.51	5.23333	1.06004	0.00169825	0.0428737	CRK6	PREDICTED: cysteine-rich receptor-like protein kinase 10 [Brachypodium distachyon]	-	-	-	-	-	-	-	--
DG1C01365	121	132	268	526	376	216	3.7	3.6	7.05	13.7	9.75	6.46	4.78333	9.97	1.05958	0.00131657	0.035215	--	predicted protein [Hordeum vulgare subsp. vulgare] [Hordeum vulgare]	-	-	-	-	-	-	-	--
DG1C02435	26	32	45	81	82	57	3.01	3.31	4.48	7.99	8.06	6.46	3.6	7.50333	1.05953	0.000882434	0.0260333	--	protein LURP-one-related 7 [Aegilops tauschii subsp. tauschii] [Aegilops tauschii]	-	-	-	-	-	-	-	--
DG1C00659	101	175	103	412	220	187	5.42	8.37	4.75	18.82	10.01	9.81	6.18	12.88	1.05945	0.000924251	0.027048	Os07g0684100	thioredoxin-like 1-1, chloroplastic [Aegilops tauschii subsp. tauschii] [Aegilops tauschii]	-	-	-	-	-	-	-	--
DG2C01420	150	187	143	558	289	199	4	4.45	3.28	12.68	6.54	5.19	3.91	8.13667	1.05727	0.00094452	0.0275684	LECRKS5	probable L-type lectin-domain containing receptor kinase S.5 [Aegilops tauschii subsp. tauschii] [Aegilops tauschii]	-	-	-	-	-	-	-	--
DG1C04480	403	306	425	1138	768	557	18.49	12.52	16.75	44.45	29.87	24.98	15.92	33.1	1.05599	1.76932e-05	0.00110871	OPR1	12-oxophytodienoate reductase 2 [Aegilops tauschii]	Metabolism;Metabolism;Metabolism	Global and overview maps;Global and overview maps;Lipid metabolism	ko01100//Metabolic pathways;ko01110//Biosynthesis of secondary metabolites;ko00592//alpha-Linolenic acid metabolism	K05894;K05894;K05894	GO:0043231//intracellular membrane-bounded organelle	GO:0003824//catalytic activity;GO:0032553//ribonucleotide binding	GO:0006633//fatty acid biosynthetic process	--
DG1C05049	392	412	544	1376	930	603	12.62	11.83	15.05	37.72	25.38	18.98	13.1667	27.36	1.05518	1.93982e-05	0.0011975	BCAT2	branched-chain-amino-acid aminotransferase 3, chloroplastic-like [Aegilops tauschii subsp. tauschii] [Aegilops tauschii]	Metabolism;Metabolism;Metabolism;Metabolism;Metabolism;Metabolism;Metabolism;Metabolism;Metabolism	Global and overview maps;Global and overview maps;Global and overview maps;Amino acid metabolism;Global and overview maps;Amino acid metabolism;Metabolism of cofactors and vitamins;Amino acid metabolism;Biosynthesis of other secondary metabolites	ko01100//Metabolic pathways;ko01110//Biosynthesis of secondary metabolites;ko01230//Biosynthesis of amino acids;ko00270//Cysteine and methionine metabolism;ko01210//2-Oxocarboxylic acid metabolism;ko00280//Valine, leucine and isoleucine degradation;ko00770//Pantothenate and CoA biosynthesis;ko00290//Valine, leucine and isoleucine biosynthesis;ko00966//Glucosinolate biosynthesis	K00826;K00826;K00826;K00826;K00826;K00826;K00826;K00826;K00826	-	-	-	--
DG3C05281	388	469	474	954	1029	851	14.95	16.11	15.69	31.29	33.6	32.04	15.5833	32.31	1.05198	2.2028e-17	1.49583e-14	COL15	zinc finger protein CONSTANS-LIKE 14-like [Aegilops tauschii subsp. tauschii] [Aegilops tauschii]	-	-	-	-	-	-	-	C2C2-CO-like
DG5C03970	108	191	198	534	286	238	4.25	6.69	6.69	17.87	9.53	9.14	5.87667	12.18	1.05144	0.000502549	0.0168228	ILL2	IAA-amino acid hydrolase ILR1-like 2 [Aegilops tauschii subsp. tauschii] [Aegilops tauschii]	-	-	-	-	-	GO:0003824//catalytic activity	-	--
DG1C06189	634	743	599	1808	1422	1027	12.28	12.83	9.96	29.8	23.34	19.44	11.69	24.1933	1.04933	7.46434e-08	9.73565e-06	At1g56130	probable LRR receptor-like serine/threonine-protein kinase At1g56130 [Aegilops tauschii subsp. tauschii] [Aegilops tauschii]	-	-	-	-	-	-	-	--
MSTRG.2565	97	120	136	326	217	208	5.9	6.48	7.07	16.81	11.14	12.3	6.48333	13.4167	1.04922	5.13732e-06	0.00038674	--	-	-	-	-	-	-	-	-	--
DG3C05643	252	271	163	632	491	364	8.74	8.38	4.86	18.66	14.43	12.34	7.32667	15.1433	1.04745	5.01491e-05	0.0025593	--	glycosyltransferase [Zea mays]	-	-	-	-	-	GO:0016740//transferase activity	-	--
DG6C02255	79	76	133	254	207	151	1.88	1.61	2.71	5.14	4.17	3.5	2.06667	4.27	1.04693	9.48281e-05	0.00436419	rihA	inosine-uridine preferring nucleoside hydrolase family protein [Zea mays]	-	-	-	-	-	-	-	--
DG3C01403	1501	1290	1459	4303	2765	2098	47.77	36.6	39.89	116.58	74.59	65.26	41.42	85.4767	1.0452	4.37066e-06	0.000337423	RIBA2	PREDICTED: probable bifunctional riboflavin biosynthesis protein RIBA 2, chloroplastic [Brachypodium distachyon]	Metabolism;Metabolism;Metabolism;Metabolism	Global and overview maps;Global and overview maps;Metabolism of cofactors and vitamins;Metabolism of cofactors and vitamins	ko01100//Metabolic pathways;ko01110//Biosynthesis of secondary metabolites;ko00790//Folate biosynthesis;ko00740//Riboflavin metabolism	K14652;K14652;K14652;K14652	-	GO:0016830//carbon-carbon lyase activity	GO:0006771//riboflavin metabolic process	--
DG5C02319	136	181	133	420	377	176	13.93	16.53	11.7	36.62	32.73	17.62	14.0533	28.99	1.04464	0.000249971	0.00967156	GER4	germin-like protein 1-1 [Aegilops tauschii subsp. tauschii] [Aegilops tauschii]	-	-	-	-	-	GO:0046914//transition metal ion binding	-	--
DG6C05219	176	376	237	747	385	522	11.54	21.97	13.34	41.68	21.39	33.44	15.6167	32.17	1.04263	0.000439318	0.0151953	GSVIVT00037159001	peroxidase 5-like [Aegilops tauschii subsp. tauschii] [Aegilops tauschii]	Metabolism;Metabolism;Metabolism	Global and overview maps;Global and overview maps;Biosynthesis of other secondary metabolites	ko01100//Metabolic pathways;ko01110//Biosynthesis of secondary metabolites;ko00940//Phenylpropanoid biosynthesis	K00430;K00430;K00430	-	GO:0003824//catalytic activity;GO:0043169//cation binding;GO:0046906//tetrapyrrole binding	GO:0006950//response to stress;GO:0044710//single-organism metabolic process	--
DG2C05932	57	56	56	145	105	109	3.88	3.4	3.28	8.41	6.06	7.26	3.52	7.24333	1.04108	6.88705e-05	0.00334052	--	Os06g0484500, partial [Oryza sativa Japonica Group]	-	-	-	-	-	-	-	--
DG1C05204	227	231	276	752	478	339	16.08	14.58	16.79	45.33	28.69	23.46	15.8167	32.4933	1.0387	3.46758e-05	0.00191344	CA2	beta-carotene hydroxylase B1 [Triticum aestivum]	Metabolism;Metabolism;Metabolism	Global and overview maps;Global and overview maps;Metabolism of terpenoids and polyketides	ko01100//Metabolic pathways;ko01110//Biosynthesis of secondary metabolites;ko00906//Carotenoid biosynthesis	K15746;K15746;K15746	-	-	-	--
DG3C02452	5788	6637	8993	17744	16490	11081	274.74	280.82	366.67	716.96	663.4	514.03	307.41	631.463	1.03853	4.84331e-09	8.35007e-07	TSJT1	stem-specific protein TSJT1 [Aegilops tauschii subsp. tauschii] [Aegilops tauschii]	-	-	-	-	-	-	-	--
DG0C00810	87	78	55	168	150	151	3.67	2.93	1.99	6.03	5.36	6.22	2.86333	5.87	1.03566	0.00011591	0.00512872	--	-	-	-	-	-	-	-	-	--
MSTRG.15224	63	56	71	163	153	90	3.84	3.04	3.71	8.45	7.9	5.36	3.53	7.23667	1.03566	0.000151486	0.00639664	--	-	-	-	-	-	-	-	-	--
DG5C00269	705	683	526	1729	1282	1080	20.92	18.06	13.41	43.67	32.24	31.31	17.4633	35.74	1.03321	1.02409e-06	9.33575e-05	CRK10	cysteine-rich receptor-like protein kinase 10 [Aegilops tauschii subsp. tauschii] [Aegilops tauschii]	-	-	-	-	-	GO:0016301//kinase activity	GO:0006796//phosphate-containing compound metabolic process	--
DG7C02328	225	281	434	939	488	533	21.93	24.41	36.33	77.9	40.31	50.76	27.5567	56.3233	1.03133	0.000202788	0.00814924	Os08g0190100	germin-like protein 8-5 [Aegilops tauschii subsp. tauschii] [Aegilops tauschii]	-	-	-	-	-	-	-	--
DG6C04616	64	82	52	153	116	146	2.25	2.57	1.57	4.58	3.46	5.02	2.13	4.35333	1.03127	0.000251951	0.00972556	UGT75L6	crocetin glucosyltransferase, chloroplastic-like [Aegilops tauschii subsp. tauschii] [Aegilops tauschii]	Metabolism	Global and overview maps	ko01110//Biosynthesis of secondary metabolites	K21371	-	GO:0016757//transferase activity, transferring glycosyl groups	-	--
DG5C02056	184	162	252	609	389	271	11.88	9.28	13.92	33.4	21.24	17.04	11.6933	23.8933	1.03092	0.000178231	0.0073306	BH0283	PREDICTED: uncharacterized isomerase BH0283 [Brachypodium distachyon]	-	-	-	-	-	-	GO:0008152//metabolic process	--
DG5C04564	448	526	423	1355	904	708	12.51	13.09	10.14	32.2	21.39	19.31	11.9133	24.3	1.02838	3.52627e-06	0.000278701	ESK1	protein trichome birefringence-like 28 [Aegilops tauschii subsp. tauschii] [Aegilops tauschii]	-	-	-	-	-	-	-	--
DG1C04307	535	701	894	2099	1257	1103	34.09	39.81	48.93	113.85	67.88	68.68	40.9433	83.47	1.02763	1.29962e-05	0.000854617	GSTU6	probable glutathione S-transferase GSTU6 isoform X1 [Aegilops tauschii subsp. tauschii] [Aegilops tauschii]	Metabolism	Metabolism of other amino acids	ko00480//Glutathione metabolism	K00799	-	-	-	--
DG6C02805	156	163	107	415	260	233	7.04	6.55	4.15	15.94	9.93	10.29	5.91333	12.0533	1.02739	0.000199011	0.0080076	--	Glycogenin-1 [Aegilops tauschii]	-	-	-	-	-	GO:0016740//transferase activity	-	--
DG7C01015	7102	5702	6870	18485	14121	9348	102.12	73.09	84.85	226.26	172.1	131.37	86.6867	176.577	1.02641	1.9155e-06	0.000162593	ABCG44	ABC transporter G family member 44 [Aegilops tauschii subsp. tauschii] [Aegilops tauschii]	-	-	-	-	-	-	-	--
DG1C00468	664	896	878	1833	1800	1458	17.37	20.89	19.73	40.81	39.91	37.27	19.33	39.33	1.02479	1.94032e-15	9.78218e-13	Os09g0572200	PREDICTED: P-loop NTPase domain-containing protein LPA1 homolog isoform X2 [Brachypodium distachyon]	-	-	-	-	-	-	-	--
DG4C01318	633	467	777	1644	1141	1151	19.26	12.66	20.3	42.57	29.42	34.22	17.4067	35.4033	1.02425	3.49254e-06	0.000277353	CBP60C	PREDICTED: calmodulin-binding protein 60 D-like [Brachypodium distachyon]	-	-	-	-	-	-	-	--
DG6C03792	779	770	873	2270	1854	1023	14.17	12.49	13.64	35.15	28.59	18.19	13.4333	27.31	1.02361	6.79655e-06	0.000497029	ABCG25	ABC transporter G family member 28-like isoform X1 [Aegilops tauschii subsp. tauschii] [Aegilops tauschii]	-	-	-	-	GO:0043231//intracellular membrane-bounded organelle	GO:0017111//nucleoside-triphosphatase activity;GO:0032550//purine ribonucleoside binding	-	--
DG3C04688	329	390	439	1274	554	601	15.75	16.65	18.05	51.92	22.48	28.12	16.8167	34.1733	1.02298	0.000292011	0.0109336	CCR1	cinnamoyl-CoA reductase 2-like [Aegilops tauschii subsp. tauschii] [Aegilops tauschii]	-	-	-	-	-	-	-	--
DG0C00738	225	116	229	530	427	258	12.97	5.96	11.34	26.01	20.87	14.54	10.09	20.4733	1.02082	0.000918688	0.0269325	cysG	chloroplast uroporphyrinogen III methyltransferase precursor [Hordeum vulgare]	Metabolism;Metabolism;Metabolism	Global and overview maps;Global and overview maps;Metabolism of cofactors and vitamins	ko01100//Metabolic pathways;ko01110//Biosynthesis of secondary metabolites;ko00860//Porphyrin metabolism	K02303;K02303;K02303	-	-	-	--
DG7C03658	198	213	217	506	504	314	30.28	29.04	28.51	65.88	65.33	46.93	29.2767	59.38	1.02023	8.06108e-08	1.03316e-05	--	uncharacterized LOC100276552 precursor [Zea mays]	-	-	-	-	-	-	-	--
DG5C02530	109	123	106	324	239	153	6	6.03	5.01	15.17	11.14	8.23	5.68	11.5133	1.01934	0.000101995	0.00463001	TOPP8	PREDICTED: serine/threonine-protein phosphatase PP1 [Brachypodium distachyon]	Genetic Information Processing	Translation	ko03015//mRNA surveillance pathway	K06269	-	-	-	--
DG3C05689	46	42	31	99	93	61	2.46	2	1.42	4.51	4.21	3.19	1.96	3.97	1.01829	0.0015488	0.0395813	PCBER	PREDICTED: isoflavone reductase homolog IRL-like [Brachypodium distachyon]	-	-	-	-	-	-	-	--
DG3C05478	282	290	289	709	615	482	4.34	3.98	3.82	9.29	8.02	7.25	4.04667	8.18667	1.01654	7.28497e-10	1.48712e-07	LECRKS5	probable L-type lectin-domain containing receptor kinase S.5 [Aegilops tauschii subsp. tauschii] [Aegilops tauschii]	-	-	-	-	-	-	-	--
DG5C04815	425	345	231	468	874	758	17.27	12.5	8.06	16.19	30.1	30.1	12.61	25.4633	1.01385	0.000856342	0.0254901	--	PREDICTED: bifunctional endo-1,4-beta-xylanase XylA isoform X1 [Brachypodium distachyon]	-	-	-	-	-	-	-	--
DG1C04113	256	366	277	785	769	343	6.06	7.73	5.64	15.83	15.44	7.94	6.47667	13.07	1.01294	0.000144914	0.0061425	HAK1	PREDICTED: potassium transporter 1-like [Brachypodium distachyon]	-	-	-	-	GO:0031224//intrinsic component of membrane	GO:0046873//metal ion transmembrane transporter activity	GO:0030001//metal ion transport;GO:0034220//ion transmembrane transport	--
MSTRG.35550	42	45	30	101	84	63	1.53	1.46	0.94	3.11	2.58	2.23	1.31	2.64	1.01097	0.00141307	0.0369642	--	polyadenylate-binding protein RBP45-like isoform X1 [Triticum dicoccoides]	-	-	-	-	-	GO:0097159//organic cyclic compound binding	-	--
DG2C05628	238	194	283	615	451	418	10	7.27	10.22	22	16.07	17.17	9.16333	18.4133	1.00681	1.58994e-06	0.000138491	HRD3	ERAD-associated E3 ubiquitin-protein ligase component HRD3 [Aegilops tauschii subsp. tauschii] [Aegilops tauschii]	Genetic Information Processing	Folding, sorting and degradation	ko04141//Protein processing in endoplasmic reticulum	K14026	-	-	-	--
DG1C06700	51	53	50	157	95	71	4.3	3.99	3.62	11.28	6.79	5.86	3.97	7.97667	1.00665	0.00192995	0.0471146	--	PREDICTED: loricrin-like [Setaria italica]	-	-	-	-	-	-	-	--
DG2C01044	349	314	276	744	681	540	26.69	21.41	18.13	48.43	44.14	40.36	22.0767	44.31	1.00511	7.82972e-08	1.00979e-05	SBH1	sphinganine C4-monooxygenase 1-like [Aegilops tauschii subsp. tauschii] [Aegilops tauschii]	Metabolism;Metabolism	Global and overview maps;Lipid metabolism	ko01100//Metabolic pathways;ko00600//Sphingolipid metabolism	K04713;K04713	GO:0031224//intrinsic component of membrane	GO:0003824//catalytic activity	GO:0006631//fatty acid metabolic process	--
DG7C02333	35	57	71	127	103	102	3.42	4.93	5.92	10.45	8.49	9.69	4.75667	9.54333	1.00454	0.000454456	0.0156376	Os08g0189700	germin-like protein 8-11 [Aegilops tauschii subsp. tauschii] [Aegilops tauschii]	-	-	-	-	-	-	-	--
DG3C04333	141	140	143	416	264	206	6.2	5.49	5.4	15.58	9.84	8.86	5.69667	11.4267	1.00421	7.464e-05	0.00359417	HSFB1	heat shock factor B1b [Triticum aestivum]	-	-	-	-	-	-	-	HSF
DG4C03724	271	350	348	812	654	533	26.57	30.58	29.3	67.76	54.34	51.06	28.8167	57.72	1.00217	4.62481e-09	8.09925e-07	--	OSJNBa0084K11.10 [Oryza sativa Japonica Group]	-	-	-	-	-	-	-	--
DG7C03519	1416	1774	2008	607	860	1133	30.21	33.73	36.8	11.02	15.55	23.62	33.58	16.73	-1.00516	7.56084e-05	0.00363029	EBF1	EIN3-binding F-box protein 1-like [Aegilops tauschii subsp. tauschii] [Aegilops tauschii]	Environmental Information Processing;Environmental Information Processing	Signal transduction;Signal transduction	ko04075//Plant hormone signal transduction;ko04016//MAPK signaling pathway - plant	K14515;K14515	-	-	-	--
DG5C03571	915	1423	1394	608	578	689	40.36	55.95	52.81	22.83	21.61	29.7	49.7067	24.7133	-1.00815	1.96401e-07	2.26126e-05	MAN1	mannan endo-1,4-beta-mannosidase 1 [Aegilops tauschii subsp. tauschii] [Aegilops tauschii]	Metabolism	Carbohydrate metabolism	ko00051//Fructose and mannose metabolism	K19355	-	-	GO:0044238//primary metabolic process	--
DG7C02214	433	502	486	179	294	247	8.23	8.5	7.93	2.9	4.74	4.59	8.22	4.07667	-1.01175	2.05551e-06	0.000171847	RAD5B	Os04g0177300, partial [Oryza sativa Japonica Group]	-	-	-	-	-	GO:0032550//purine ribonucleoside binding;GO:0046914//transition metal ion binding	-	--
DG2C05560	1387	1809	3788	1109	1403	989	78.94	91.77	185.18	53.73	67.67	55.01	118.63	58.8033	-1.0125	0.000528369	0.0174414	--	Calcium-binding EF-hand family protein [Zea mays]	-	-	-	-	-	-	-	--
DG2C06606	101	127	145	84	40	63	5.27	5.91	6.5	3.73	1.77	3.21	5.89333	2.90333	-1.02137	0.00145585	0.0378156	CYP87A3	PREDICTED: cytochrome P450 87A3-like isoform X1 [Brachypodium distachyon]	-	-	-	-	-	-	-	--
DG1C04702	2564	2490	5580	2083	1575	1626	120.24	104.09	224.77	83.15	62.6	74.52	149.7	73.4233	-1.02776	0.000199023	0.0080076	PIP2-3	aquaporin [Hordeum vulgare]	-	-	-	-	GO:0031224//intrinsic component of membrane	-	GO:0051234//establishment of localization	--
DG6C01694	150	129	165	65	78	79	5.3	4.06	5.01	1.95	2.33	2.73	4.79	2.33667	-1.03557	3.99024e-05	0.00214147	NFD4	protein NUCLEAR FUSION DEFECTIVE 4-like [Aegilops tauschii subsp. tauschii] [Aegilops tauschii]	-	-	-	-	-	-	-	--
DG6C01065	1004	720	906	309	664	365	17.79	11.37	13.79	4.66	9.97	6.32	14.3167	6.98333	-1.03571	0.000224706	0.00884835	TPS1	PREDICTED: alpha,alpha-trehalose-phosphate synthase [UDP-forming] 1-like [Brachypodium distachyon]	Metabolism;Metabolism	Global and overview maps;Carbohydrate metabolism	ko01100//Metabolic pathways;ko00500//Starch and sucrose metabolism	K16055;K16055	-	GO:0035251//UDP-glucosyltransferase activity	GO:0005991//trehalose metabolic process	--
DG2C00185	937	367	750	360	373	315	25.76	9	17.71	8.43	8.69	8.46	17.49	8.52667	-1.03648	0.00118749	0.032655	PHO1-2	phosphate transporter PHO1-2-like isoform X2 [Aegilops tauschii subsp. tauschii] [Aegilops tauschii]	-	-	-	-	-	-	-	--
DG3C00850	1329	2224	2776	975	1071	1052	51.44	76.74	92.3	32.13	35.14	39.8	73.4933	35.69	-1.04209	1.96094e-06	0.000165186	EXPB11	Expansin-B15 [Ananas comosus]	-	-	-	-	-	-	GO:0000003//reproduction	--
DG2C00899	87	110	109	49	51	51	2.86	3.22	3.08	1.37	1.42	1.64	3.05333	1.47667	-1.04804	6.79807e-05	0.00331156	DDM1	ATP-dependent DNA helicase DDM1-like [Aegilops tauschii subsp. tauschii] [Aegilops tauschii]	-	-	-	-	-	-	-	--
DG2C04147	111	178	179	58	78	91	4.67	6.68	6.47	2.08	2.78	3.75	5.94	2.87	-1.04941	0.000278099	0.0105394	CYP709B2	PREDICTED: cytochrome P450 734A6-like [Brachypodium distachyon]	-	-	-	-	-	GO:0016491//oxidoreductase activity;GO:0046906//tetrapyrrole binding	GO:0044710//single-organism metabolic process	--
DG5C00164	136	124	153	90	57	58	3.24	2.64	3.13	1.83	1.15	1.35	3.00333	1.44333	-1.05716	0.000112045	0.00497757	CYP71Z7	ent-cassadiene C2-hydroxylase-like [Aegilops tauschii subsp. tauschii] [Aegilops tauschii]	Metabolism	Global and overview maps	ko01100//Metabolic pathways	K00512	-	-	-	--
DG1C06550	357	339	292	116	116	244	11.12	9.42	7.81	3.07	3.06	7.42	9.45	4.51667	-1.06506	0.00208261	0.0497106	PECS-1.1	pectinesterase-like [Aegilops tauschii subsp. tauschii] [Aegilops tauschii]	Metabolism;Metabolism	Global and overview maps;Carbohydrate metabolism	ko01100//Metabolic pathways;ko00040//Pentose and glucuronate interconversions	K01051;K01051	GO:0030312//external encapsulating structure	GO:0052689//carboxylic ester hydrolase activity	GO:0009892//negative regulation of metabolic process;GO:0071555//cell wall organization	--
DG4C04951	98	114	81	52	36	55	2.99	3.1	2.12	1.35	0.93	1.64	2.73667	1.30667	-1.06653	0.00106565	0.0302546	--	P-loop containing nucleoside triphosphate hydrolase superfamily protein [Zea mays]	-	-	-	-	-	-	-	--
DG4C00363	135	152	154	57	55	98	13.62	13.64	13.38	4.89	4.74	9.73	13.5467	6.45333	-1.06982	0.000637938	0.0202933	Os01g0103600	probable 3-beta-hydroxysteroid-Delta(8),Delta(7)-isomerase [Aegilops tauschii subsp. tauschii] [Aegilops tauschii]	Metabolism;Metabolism;Metabolism	Global and overview maps;Global and overview maps;Lipid metabolism	ko01100//Metabolic pathways;ko01110//Biosynthesis of secondary metabolites;ko00100//Steroid biosynthesis	K01824;K01824;K01824	-	-	-	--
MSTRG.11327	217	315	196	112	169	80	3.36	4.34	2.6	1.48	2.22	1.2	3.43333	1.63333	-1.07179	0.000251305	0.00971186	At3g47110	receptor kinase-like protein Xa21 [Triticum aestivum]	-	-	-	-	-	-	-	At3g47110
DG6C03547	343	266	268	95	184	151	4.44	3.07	2.98	1.04	2.02	1.91	3.49667	1.65667	-1.0777	0.00020309	0.00815151	FAB1A	1-phosphatidylinositol-3-phosphate 5-kinase FAB1 [Triticum urartu]	Metabolism;Cellular Processes;Environmental Information Processing;Metabolism	Global and overview maps;Transport and catabolism;Signal transduction;Carbohydrate metabolism	ko01100//Metabolic pathways;ko04145//Phagosome;ko04070//Phosphatidylinositol signaling system;ko00562//Inositol phosphate metabolism	K00921;K00921;K00921;K00921	-	-	-	--
DG0C00465	3556	5025	5433	1338	2378	2906	188.87	237.91	247.87	60.49	107.05	150.84	224.883	106.127	-1.08339	0.000121438	0.00534487	EXPA2	expansin [Festuca pratensis]	-	-	-	-	GO:0030312//external encapsulating structure	-	GO:0071555//cell wall organization	--
DG1C02630	293	201	327	131	139	129	10.16	6.21	9.74	3.87	4.08	4.37	8.70333	4.10667	-1.0836	9.2037e-06	0.000644724	BHLH111	transcription factor bHLH123-like [Aegilops tauschii subsp. tauschii] [Aegilops tauschii]	-	-	-	-	-	-	-	--
DG5C02792	488	270	333	182	183	171	18.53	9.14	10.86	5.88	5.89	6.35	12.8433	6.04	-1.0884	9.51407e-05	0.00437253	NPF6.2	protein NRT1/ PTR FAMILY 6.2 [Aegilops tauschii subsp. tauschii] [Aegilops tauschii]	-	-	-	-	-	-	-	--
DG1C05312	312	714	472	154	343	216	4.15	8.46	5.39	1.74	3.86	2.8	6	2.8	-1.09954	0.000756442	0.023198	ABCC9	ABCC7, partial [Triticum polonicum]	-	-	-	-	-	-	-	--
DG5C02360	769	465	800	378	306	294	34.99	18.86	31.27	14.64	11.8	13.07	28.3733	13.17	-1.10728	7.64761e-06	0.000550794	At1g48100	polygalacturonase At1g48100-like [Aegilops tauschii subsp. tauschii] [Aegilops tauschii]	-	-	-	-	-	-	-	--
DG0C01046	99	160	195	104	62	48	1.63	2.36	2.77	1.46	0.87	0.78	2.25333	1.03667	-1.12011	0.000741759	0.0228954	PSKR	phytosulfokine receptor 1-like [Aegilops tauschii subsp. tauschii] [Aegilops tauschii]	-	-	-	-	-	-	-	--
DG1C04189	54	60	53	28	25	26	2.66	2.64	2.24	1.17	1.04	1.25	2.51333	1.15333	-1.12379	0.00124612	0.0337649	PAP22	purple acid phosphatase 22-like [Aegilops tauschii subsp. tauschii] [Aegilops tauschii]	-	-	-	-	-	GO:0003824//catalytic activity;GO:0043169//cation binding	GO:0006796//phosphate-containing compound metabolic process	--
DG2C07024	1190	1703	1815	558	630	958	73.07	93.22	95.73	29.17	32.79	57.49	87.34	39.8167	-1.13327	1.07245e-05	0.000735767	XTH31	xyloglucan xyloglucosyl transferase [Hordeum vulgare]	-	-	-	-	GO:0005576//extracellular region;GO:0030312//external encapsulating structure	GO:0016758//transferase activity, transferring hexosyl groups;GO:0016787//hydrolase activity	GO:0044042//glucan metabolic process;GO:0045229//external encapsulating structure organization	--
DG3C06459	1183	553	948	521	405	353	30.58	12.74	21.05	11.46	8.87	8.92	21.4567	9.75	-1.13795	0.000104932	0.00475034	CRSP	CO(2)-response secreted protease-like [Aegilops tauschii subsp. tauschii] [Aegilops tauschii]	-	-	-	-	-	-	-	--
DG3C04372	143	75	149	49	71	52	7.66	3.58	6.85	2.23	3.22	2.72	6.03	2.72333	-1.14678	0.000969705	0.0281062	ANNAT8	annexin A13-like isoform X2 [Aegilops tauschii subsp. tauschii] [Aegilops tauschii]	-	-	-	-	-	-	-	--
DG2C07051	218	157	163	85	80	82	10.09	6.48	6.48	3.35	3.14	3.71	7.68333	3.4	-1.1762	1.21056e-05	0.000803997	LSI2	silicon transporter [Hordeum vulgare]	-	-	-	-	-	-	GO:0044763//single-organism cellular process	--
DG7C01907	77	102	107	62	38	30	6.76	7.98	8.06	4.63	2.83	2.57	7.6	3.34333	-1.18471	0.000283262	0.0106862	COL5	zinc finger protein CONSTANS-LIKE 2-like [Aegilops tauschii subsp. tauschii] [Aegilops tauschii]	-	-	-	-	-	-	-	C2C2-CO-like
DG2C01726	131	98	148	31	68	69	10.57	7.05	10.26	2.13	4.65	5.44	9.29333	4.07333	-1.18999	0.0010719	0.0303935	HSP18.9	18.9 kDa heat shock protein-like [Aegilops tauschii subsp. tauschii] [Aegilops tauschii]	Genetic Information Processing	Folding, sorting and degradation	ko04141//Protein processing in endoplasmic reticulum	K13993	-	-	-	--
DG2C04662	82	93	87	34	49	34	4.87	4.93	4.44	1.72	2.47	1.97	4.74667	2.05333	-1.20895	4.48216e-05	0.00234865	GOLS2	PREDICTED: galactinol synthase 1 [Brachypodium distachyon]	Metabolism	Carbohydrate metabolism	ko00052//Galactose metabolism	K18819	-	GO:0016740//transferase activity	-	--
DG0C00292	70	172	142	61	53	53	3.65	7.99	6.36	2.7	2.35	2.71	6	2.58667	-1.21387	0.000271681	0.0103313	GOLS2	galactinol synthase 2-like [Aegilops tauschii subsp. tauschii] [Aegilops tauschii]	Metabolism	Carbohydrate metabolism	ko00052//Galactose metabolism	K18819	-	GO:0016740//transferase activity	-	--
DG5C04091	633	374	401	156	216	253	10.93	5.76	5.95	2.29	3.16	4.27	7.54667	3.24	-1.21985	8.704e-05	0.00405626	ABCB15	ABCB7, partial [Triticum polonicum]	Environmental Information Processing	Membrane transport	ko02010//ABC transporters	K05658	-	-	-	--
DG4C04167	95	165	99	36	49	69	6.15	9.53	5.51	1.99	2.69	4.37	7.06333	3.01667	-1.22739	0.000747723	0.0230581	BHLH25	transcription factor bHLH18-like [Aegilops tauschii subsp. tauschii] [Aegilops tauschii]	-	-	-	-	-	-	-	bHLH
DG3C06103	148	190	257	62	126	70	3.77	4.31	5.62	1.34	2.72	1.74	4.56667	1.93333	-1.24005	4.329e-05	0.00227917	MSL5	PREDICTED: mechanosensitive ion channel protein 6-like [Brachypodium distachyon]	-	-	-	-	-	-	-	--
MSTRG.17486	343	710	606	171	348	195	6.95	12.83	10.55	2.95	5.98	3.86	10.11	4.26333	-1.24573	2.79809e-05	0.00159972	--	zinc finger BED domain-containing protein RICESLEEPER 2-like isoform X1 [Triticum aestivum]	-	-	-	-	-	-	-	--
DG2C00138	1188	1335	1388	349	614	689	69.16	69.28	69.41	17.29	30.29	39.2	69.2833	28.9267	-1.26011	1.08618e-06	9.82109e-05	PIP2-1	aquaporin PIP2-5-like [Aegilops tauschii subsp. tauschii] [Aegilops tauschii]	-	-	-	-	-	-	-	--
DG3C06199	847	555	1012	235	367	415	42.07	24.59	43.16	9.93	15.44	20.17	36.6067	15.18	-1.26993	1.35832e-05	0.00088733	OMT2	probable O-methyltransferase 2 [Aegilops tauschii subsp. tauschii] [Aegilops tauschii]	-	-	-	-	-	-	-	--
DG3C05691	112	158	122	49	55	55	8.99	11.31	8.41	3.35	3.74	4.32	9.57	3.80333	-1.33125	5.64458e-07	5.57323e-05	RL1	PREDICTED: protein RADIALIS-like 3 isoform X1 [Eucalyptus grandis]	-	-	-	-	-	-	-	ARR-B
DG6C01348	228	326	314	68	114	160	13.5	17.2	15.97	3.43	5.72	9.26	15.5567	6.13667	-1.34201	3.12529e-05	0.0017566	SAPK4	Serine/threonine-protein kinase SAPK4 [Triticum urartu]	Environmental Information Processing;Environmental Information Processing	Signal transduction;Signal transduction	ko04075//Plant hormone signal transduction;ko04016//MAPK signaling pathway - plant	K14498;K14498	-	GO:0004672//protein kinase activity;GO:0032550//purine ribonucleoside binding	GO:0006464//cellular protein modification process;GO:0006796//phosphate-containing compound metabolic process	--
DG3C06988	73	89	168	60	24	45	3.51	3.82	6.94	2.46	0.98	2.11	4.75667	1.85	-1.36243	0.00114286	0.0318222	nep1	aspartic proteinase nepenthesin-1-like [Aegilops tauschii subsp. tauschii] [Aegilops tauschii]	-	-	-	-	-	-	-	--
DG7C02876	39	55	88	26	25	19	2.25	2.83	4.36	1.28	1.22	1.07	3.14667	1.19	-1.40286	0.000456864	0.0157042	AAE	PREDICTED: acetylajmalan esterase-like [Brachypodium distachyon]	Metabolism;Metabolism	Global and overview maps;Biosynthesis of other secondary metabolites	ko01110//Biosynthesis of secondary metabolites;ko00901//Indole alkaloid biosynthesis	K21026;K21026	-	GO:0016787//hydrolase activity	-	--
DG2C05414	61	63	99	14	25	40	3.2	2.95	4.46	0.63	1.11	2.05	3.53667	1.26333	-1.48515	0.000749718	0.0230769	pod	peroxidase A2-like [Aegilops tauschii subsp. tauschii] [Aegilops tauschii]	Metabolism;Metabolism;Metabolism	Global and overview maps;Global and overview maps;Biosynthesis of other secondary metabolites	ko01100//Metabolic pathways;ko01110//Biosynthesis of secondary metabolites;ko00940//Phenylpropanoid biosynthesis	K00430;K00430;K00430	-	GO:0003824//catalytic activity;GO:0043169//cation binding;GO:0046906//tetrapyrrole binding	GO:0006950//response to stress;GO:0044710//single-organism metabolic process	--
DG3C01372	227	227	219	55	103	87	5.23	4.66	4.33	1.08	2.01	1.96	4.74	1.68333	-1.49357	2.78849e-08	4.06948e-06	--	PREDICTED: hornerin-like [Brachypodium distachyon]	-	-	-	-	-	-	-	--
DG3C06991	3984	2012	3350	1319	1320	801	163.7	73.7	118.24	46.14	45.97	32.17	118.547	41.4267	-1.51682	3.84968e-08	5.33725e-06	nep1	aspartic proteinase nepenthesin-1-like [Aegilops tauschii subsp. tauschii] [Aegilops tauschii]	-	-	-	-	-	-	-	--
DG4C00590	120	109	204	60	53	40	5.37	4.35	7.84	2.28	2.01	1.75	5.85333	2.01333	-1.53967	7.09435e-07	6.76383e-05	CIPK4	CBL-interacting protein kinase 4-like [Aegilops tauschii subsp. tauschii] [Aegilops tauschii]	-	-	-	-	-	-	-	--
DG4C03059	66	36	84	15	17	29	5.12	2.49	5.6	0.99	1.12	2.2	4.40333	1.43667	-1.61587	0.00064122	0.0203644	--	protein FANTASTIC FOUR 3-like [Aegilops tauschii subsp. tauschii] [Aegilops tauschii]	-	-	-	-	-	-	-	--
MSTRG.28566	25	37	46	11	13	12	4.97	6.43	7.73	1.78	2.2	2.24	6.37667	2.07333	-1.62085	0.000629592	0.020124	PCN	WD repeat-containing protein PCN-like [Triticum aestivum]	Genetic Information Processing	Translation	ko03008//Ribosome biogenesis in eukaryotes	K14548	-	-	-	PCN
DG3C04907	67	62	76	16	32	20	2.88	2.38	2.81	0.59	1.17	0.84	2.69	0.866667	-1.63406	1.06404e-05	0.000731508	PILS7	PREDICTED: uncharacterized transporter YBR287W-like [Brachypodium distachyon]	-	-	-	-	-	-	-	--
DG1C06644	994	554	792	163	236	343	48.99	24.34	33.55	6.83	9.87	16.53	35.6267	11.0767	-1.68543	4.5363e-07	4.61593e-05	At3g16150	probable isoaspartyl peptidase/L-asparaginase 2 [Aegilops tauschii subsp. tauschii] [Aegilops tauschii]	-	-	-	-	-	-	-	--
DG0C01052	1187	705	1044	172	340	410	58.81	31.14	44.41	7.27	14.27	19.84	44.7867	13.7933	-1.6991	4.66866e-07	4.73612e-05	At3g16150	probable isoaspartyl peptidase/L-asparaginase 2 [Aegilops tauschii subsp. tauschii] [Aegilops tauschii]	-	-	-	-	-	-	-	--
DG4C04066	75	63	43	10	15	29	2.56	1.92	1.26	0.29	0.43	0.97	1.91333	0.563333	-1.76403	0.000444156	0.0153149	PSKR2	receptor-like protein 2 [Aegilops tauschii subsp. tauschii] [Aegilops tauschii]	-	-	-	-	-	-	-	--
DG5C06540	754	836	497	108	199	290	37.57	37.13	21.27	4.58	8.4	14.12	31.99	9.03333	-1.82429	4.13042e-07	4.23893e-05	SDC1	serine decarboxylase 1-like [Aegilops tauschii subsp. tauschii] [Aegilops tauschii]	Metabolism;Metabolism;Metabolism	Global and overview maps;Global and overview maps;Amino acid metabolism	ko01100//Metabolic pathways;ko01110//Biosynthesis of secondary metabolites;ko00340//Histidine metabolism	K01590;K01590;K01590	-	-	-	--
DG6C01099	55	46	29	14	8	15	3.36	2.51	1.52	0.73	0.41	0.9	2.46333	0.68	-1.85701	0.000277156	0.0105275	ZRP4	acetylserotonin O-methyltransferase 1-like isoform X1 [Aegilops tauschii subsp. tauschii] [Aegilops tauschii]	-	-	-	-	-	-	-	--
DG2C03068	131	89	105	16	25	42	9.58	5.79	6.58	0.99	1.55	2.99	7.31667	1.84333	-1.98887	1.76994e-06	0.000152178	PDF1	protodermal factor 1-like [Aegilops tauschii subsp. tauschii] [Aegilops tauschii]	-	-	-	-	-	-	-	--
DG6C01358	124	154	47	9	45	30	3.61	4	1.18	0.22	1.11	0.85	2.93	0.726667	-2.01154	0.000379508	0.0136369	SBT1.8	subtilisin-like protease SBT1.9 [Aegilops tauschii subsp. tauschii] [Aegilops tauschii]	-	-	-	-	-	GO:0070011//peptidase activity, acting on L-amino acid peptides	GO:0019538//protein metabolic process	--
DG2C05870	41	20	26	7	7	6	2.86	1.24	1.56	0.42	0.41	0.41	1.88667	0.413333	-2.19046	0.000278102	0.0105394	SWEET3B	PREDICTED: bidirectional sugar transporter SWEET3a [Brachypodium distachyon]	-	-	-	-	-	-	-	--
DG5C06241	184	146	76	20	6	36	11.6	8.21	4.12	1.07	0.32	2.22	7.97667	1.20333	-2.72875	1.03502e-06	9.40962e-05	GER8	germin-like protein 1-3 [Aegilops tauschii subsp. tauschii] [Aegilops tauschii]	-	-	-	-	-	-	-	--
DG3C04803	11	31	9	1	3	3	0.4	1.01	0.28	0.03	0.09	0.11	0.563333	0.0766667	-2.87732	0.00164184	0.041589	GLU15	PREDICTED: endoglucanase 20-like [Brachypodium distachyon]	-	-	-	-	-	GO:0016798//hydrolase activity, acting on glycosyl bonds	GO:0044238//primary metabolic process	--
DG0C00467	15	12	10	1	0	1	0.65	0.46	0.37	0.04	0	0.04	0.493333	0.0266667	-4.20945	0.000809215	0.0244447	NRT2.1	BCH1 [Hordeum vulgare subsp. vulgare] [Hordeum vulgare]	Metabolism	Energy metabolism	ko00910//Nitrogen metabolism	K02575	-	-	GO:0044763//single-organism cellular process	--
DG3C00190	9	4	6	0	0	0	0.39	0.16	0.22	0	0	0	0.256667	0.001	-8.00375	0.00189057	0.0463024	NRT2.1	high-affinity nitrate transporter 2.1-like [Aegilops tauschii subsp. tauschii] [Aegilops tauschii]	Metabolism	Energy metabolism	ko00910//Nitrogen metabolism	K02575	-	-	GO:0044763//single-organism cellular process	--
DG2C02532	13	8	10	0	0	0	0.46	0.25	0.3	0	0	0	0.336667	0.001	-8.39518	8.02723e-05	0.0037994	Os08g0121900	glycosyltransferase family 92 protein Os08g0121900-like [Aegilops tauschii subsp. tauschii] [Aegilops tauschii]	-	-	-	-	-	-	-	--
MSTRG.1622	15	5	4	0	0	0	0.67	0.2	0.17	0	0	0	0.346667	0.001	-8.43741	0.000776118	0.0236272	--	Os02g0701800 [Oryza sativa Japonica Group]	-	-	-	-	-	-	-	--
DG2C00737	27	24	23	0	0	0	1.62	1.28	1.19	0.01	0	0	1.36333	0.00333333	-8.67596	6.39251e-08	8.47427e-06	At1g06620	1-aminocyclopropane-1-carboxylate oxidase homolog 1-like [Aegilops tauschii subsp. tauschii] [Aegilops tauschii]	-	-	-	-	-	GO:0016705//oxidoreductase activity, acting on paired donors, with incorporation or reduction of molecular oxygen;GO:0043169//cation binding	GO:0044710//single-organism metabolic process	--
DG5C00163	14	14	20	0	0	0	0.47	0.43	0.6	0	0	0	0.5	0.001	-8.96578	2.804e-06	0.000226457	CYP71D20	ent-isokaurene C2-hydroxylase-like [Aegilops tauschii subsp. tauschii] [Aegilops tauschii]	Metabolism	Global and overview maps	ko01100//Metabolic pathways	K00512	-	-	-	--
