# Supplementary material for: Transcriptome Analysis Reveals the Potential Molecular Mechanisms of Tiller Bud Development in Orchardgrass
Source: Int J Mol Sci. 2023 Oct 30;24(21):15762. doi: 10.3390/ijms242115762 (PMC10650679; doi:10.3390/ijms242115762)
Supplement: Supplementary file 1 [file ijms-24-15762-s001.zip › Table S4 DEGs of CK-vs-SL group.xls]

id	CK-1_count	CK-2_count	CK-3_count	SL-1_count	SL-2_count	SL-3_count	CK-1_fpkm	CK-2_fpkm	CK-3_fpkm	SL-1_fpkm	SL-2_fpkm	SL-3_fpkm	CK_mean	SL_mean	log2(fc)	PValue	FDR	Symbol	Description	KEGG_A_class	KEGG_B_class	Pathway	K_ID	GO Component	GO Function	GO Process	TF_family
DG6C02328	3	4	2	28	58	20	0.12	0.14	0.07	1	1.87	0.65	0.11	1.173333333	3.415037499	1.45E-05	0.007067741	NRAMP1	metal transporter Nramp1-like [Aegilops tauschii subsp. tauschii] [Aegilops tauschii]	-	-	-	-	-	-	-	--
DG6C00558	9	5	10	15	97	133	0.37	0.18	0.35	0.56	3.3	4.53	0.3	2.796666667	3.220673904	2.14E-05	0.009432044	TYDC	tyrosine decarboxylase 1-like [Aegilops tauschii subsp. tauschii] [Aegilops tauschii]	-	-	-	-	-	-	-	--
DG1C01564	15	6	6	43	160	49	0.78	0.28	0.27	2.07	6.97	2.14	0.443333333	3.726666667	3.071422037	9.20E-06	0.005249776	--	uncharacterized protein LOC109744627 [Aegilops tauschii subsp. tauschii] [Aegilops tauschii]	-	-	-	-	-	-	-	--
DG4C00327	17	26	12	203	19	167	0.41	0.56	0.25	4.53	0.38	3.37	0.406666667	2.76	2.76274962	0.000213921	0.049530922	CHX19	cation/H(+) antiporter 19-like [Aegilops tauschii subsp. tauschii] [Aegilops tauschii]	-	-	-	-	GO:0031224//intrinsic component of membrane	GO:0015078//hydrogen ion transmembrane transporter activity	GO:0015992//proton transport;GO:0044763//single-organism cellular process	--
DG4C02615	117	43	112	423	452	960	8.71	2.85	7.16	29.07	28.06	59.78	6.24	38.97	2.642745997	8.04E-10	5.32E-06	RIXI	class III endochitinase [Dactylis glomerata]	Metabolism;Metabolism	Global and overview maps;Carbohydrate metabolism	ko01100//Metabolic pathways;ko00520//Amino sugar and nucleotide sugar metabolism	K01183;K01183	-	-	GO:0000272//polysaccharide catabolic process	--
DG1C00997	34	27	34	102	358	66	1.31	0.92	1.12	3.64	11.45	2.1	1.116666667	5.73	2.359336544	6.98E-05	0.022227432	AAP3	PREDICTED: amino acid permease 4 [Musa acuminata subsp. malaccensis] [Musa acuminata]	-	-	-	-	-	-	-	--
DG3C02939	34	27	34	102	358	66	1.31	0.92	1.12	3.64	11.45	2.1	1.116666667	5.73	2.359336544	6.98E-05	0.022227432	AAP3	PREDICTED: amino acid permease 4 [Musa acuminata subsp. malaccensis] [Musa acuminata]	-	-	-	-	-	-	-	--
DG3C05154	7	9	6	23	55	38	0.63	0.73	0.47	1.9	4.13	2.87	0.61	2.966666667	2.281961688	0.000157785	0.040498053	DREB1H	CRT-binding factor [Lolium perenne]	-	-	-	-	-	-	-	AP2-EREBP
DG3C05158	24	27	5	97	137	61	2.44	2.44	0.44	9.09	11.6	5.18	1.773333333	8.623333333	2.281781903	0.000184412	0.045228656	DREB1B	CRT-binding factor [Lolium perenne]	-	-	-	-	-	-	GO:0010467//gene expression;GO:0034645//cellular macromolecule biosynthetic process	AP2-EREBP
DG7C03514	58	114	99	177	557	650	3.56	6.24	5.22	10.04	28.53	33.4	5.006666667	23.99	2.260510846	1.49E-07	0.000274035	--	Os06g0606700 [Oryza sativa Japonica Group]	-	-	-	-	-	-	-	--
DG5C06299	23	20	46	68	97	285	1.93	1.5	3.32	5.28	6.8	20.05	2.25	10.71	2.250961574	8.70E-05	0.025731824	Os01g0953600	probable NADPH:quinone oxidoreductase 1 [Aegilops tauschii subsp. tauschii] [Aegilops tauschii]	-	-	-	-	-	-	-	--
DG2C03328	23	37	28	121	211	111	0.64	0.92	0.67	3.11	4.89	2.58	0.743333333	3.526666667	2.246224012	4.56E-09	1.26E-05	Os11g0547000	PREDICTED: adagio-like protein 3 isoform X1 [Brachypodium distachyon]	Organismal Systems	Environmental adaptation	ko04712//Circadian rhythm - plant	K12116	-	-	GO:0050794//regulation of cellular process	--
DG2C05408	12	21	16	56	70	101	0.78	1.22	0.9	3.37	3.81	5.51	0.966666667	4.23	2.129567264	9.37E-07	0.000969163	PER54	peroxidase A2-like [Aegilops tauschii subsp. tauschii] [Aegilops tauschii]	Metabolism;Metabolism;Metabolism	Global and overview maps;Global and overview maps;Biosynthesis of other secondary metabolites	ko01100//Metabolic pathways;ko01110//Biosynthesis of secondary metabolites;ko00940//Phenylpropanoid biosynthesis	K00430;K00430;K00430	-	-	-	--
DG3C00365	18	17	13	59	92	73	0.53	0.44	0.33	1.59	2.24	1.78	0.433333333	1.87	2.109489148	3.50E-07	0.000445185	NCED1	zeaxanthin 7,8(7',8')-cleavage dioxygenase, chromoplastic-like [Aegilops tauschii subsp. tauschii] [Aegilops tauschii]	Metabolism;Metabolism;Metabolism	Global and overview maps;Global and overview maps;Metabolism of terpenoids and polyketides	ko01100//Metabolic pathways;ko01110//Biosynthesis of secondary metabolites;ko00906//Carotenoid biosynthesis	K09840;K09840;K09840	-	-	-	--
DG1C06446	48	63	148	421	325	383	2.44	2.86	6.47	19.78	13.79	16.3	3.923333333	16.62333333	2.083057883	3.81E-08	8.41E-05	ZSS2	(+)-germacrene D synthase-like [Aegilops tauschii subsp. tauschii] [Aegilops tauschii]	Metabolism	Metabolism of terpenoids and polyketides	ko00909//Sesquiterpenoid and triterpenoid biosynthesis	K15803	-	-	-	--
DG2C02827	12	13	12	37	42	88	0.52	0.5	0.45	1.48	1.52	3.2	0.49	2.066666667	2.07645206	0.000100789	0.02901853	UGT75L6	cyanidin 3-O-rutinoside 5-O-glucosyltransferase-like [Aegilops tauschii subsp. tauschii] [Aegilops tauschii]	Metabolism	Global and overview maps	ko01110//Biosynthesis of secondary metabolites	K21371	-	-	-	--
MSTRG.23072	63	68	99	109	402	435	5.31	5.12	7.2	8.46	28.33	30.7	5.876666667	22.49666667	1.936641279	1.98E-05	0.009244828	--	uncharacterized protein LOC123068956 [Triticum aestivum]	-	-	-	-	-	-	-	--
DG5C01483	20	22	26	85	54	128	1.88	1.87	2.14	7.49	4.3	10.27	1.963333333	7.353333333	1.905093252	2.05E-05	0.009404962	Os08g0190100	Germin-like protein 12-2 [Triticum urartu]	-	-	-	-	-	-	-	--
DG7C02129	30	23	32	111	73	154	2.91	2	2.7	9.96	5.93	12.53	2.536666667	9.473333333	1.900938196	2.93E-06	0.002369576	Os08g0190100	germin-like protein 8-8 [Aegilops tauschii subsp. tauschii] [Aegilops tauschii]	-	-	-	-	-	-	-	--
DG1C03992	12	15	17	63	43	53	1.08	1.21	1.32	5.25	3.24	4	1.203333333	4.163333333	1.790702735	9.14E-05	0.026786216	MNB1A	dof zinc finger protein MNB1A-like [Aegilops tauschii subsp. tauschii] [Aegilops tauschii]	-	-	-	-	-	-	-	C2C2-Dof
MSTRG.34792	301	456	474	767	2002	1726	17.54	23.68	23.72	41.28	97.31	84.17	21.64666667	74.25333333	1.778310908	1.02E-08	2.41E-05	THI1-2	thiamine thiazole synthase 2, chloroplastic [Aegilops tauschii subsp. strangulata] [Aegilops tauschii]	Metabolism;Metabolism	Global and overview maps;Metabolism of cofactors and vitamins	ko01100//Metabolic pathways;ko00730//Thiamine metabolism	K03146;K03146	GO:0009526//plastid envelope;GO:0009532//plastid stroma	GO:0046914//transition metal ion binding;GO:0046983//protein dimerization activity	GO:0005982//starch metabolic process;GO:0005984//disaccharide metabolic process;GO:0006468//protein phosphorylation;GO:0006772//thiamine metabolic process;GO:0009416//response to light stimulus;GO:0009617//response to bacterium;GO:0009893//positive regulation of metabolic process;GO:0018131//oxazole or thiazole biosynthetic process;GO:0033554//cellular response to stress;GO:0043269//regulation of…	THI1-2
DG3C00370	23	13	21	52	96	59	1.57	0.79	1.24	3.29	5.48	3.38	1.2	4.05	1.754887502	0.000152588	0.039781035	--	uncharacterized protein LOC109778744 [Aegilops tauschii subsp. tauschii] [Aegilops tauschii]	-	-	-	-	-	-	-	--
DG6C04366	47	88	66	133	352	214	2.79	4.66	3.37	7.3	17.45	10.64	3.606666667	11.79666667	1.709641263	1.11E-05	0.005808281	TIP4-1	PREDICTED: probable aquaporin TIP4-1 [Brachypodium distachyon]	-	-	-	-	GO:0031224//intrinsic component of membrane	-	GO:0051234//establishment of localization	--
DG2C00258	347	746	487	738	2543	2137	22.16	42.43	26.68	43.49	135.27	114.05	30.42333333	97.60333333	1.681752189	2.08E-05	0.009417518	guaB	PREDICTED: magnesium transporter MgtE isoform X1 [Brachypodium distachyon]	-	-	-	-	-	-	-	--
DG7C04353	194	407	134	452	1035	869	20.15	37.69	11.96	43.38	89.7	75.56	23.26666667	69.54666667	1.579716833	0.000135377	0.03674045	KIC	PREDICTED: calcium-binding protein KIC-like [Oryza brachyantha]	-	-	-	-	-	-	-	--
DG2C01749	68	80	67	95	279	309	6.05	6.34	5.12	7.8	20.7	23	5.836666667	17.16666667	1.556393349	0.000172875	0.04303683	--	PREDICTED: ribonuclease Y-like [Solanum tuberosum]	-	-	-	-	-	-	-	--
DG1C06448	154	216	407	601	834	931	6.73	8.41	15.28	24.26	30.4	34.05	10.14	29.57	1.544076591	8.30E-07	0.000886442	CYP71Z7	ent-isokaurene C2-hydroxylase-like [Aegilops tauschii subsp. tauschii] [Aegilops tauschii]	Metabolism	Global and overview maps	ko01100//Metabolic pathways	K00512	-	-	-	--
DG2C05370	114	115	108	421	195	416	5.67	5.1	4.61	19.33	8.09	17.31	5.126666667	14.91	1.540187255	7.78E-06	0.004732738	BCAT3	PREDICTED: branched-chain-amino-acid aminotransferase 2, chloroplastic isoform X1 [Brachypodium distachyon]	Metabolism;Metabolism;Metabolism;Metabolism;Metabolism;Metabolism;Metabolism;Metabolism;Metabolism	Global and overview maps;Global and overview maps;Global and overview maps;Amino acid metabolism;Global and overview maps;Amino acid metabolism;Metabolism of cofactors and vitamins;Amino acid metabolism;Biosynthesis of other secondary metabolites	ko01100//Metabolic pathways;ko01110//Biosynthesis of secondary metabolites;ko01230//Biosynthesis of amino acids;ko00270//Cysteine and methionine metabolism;ko01210//2-Oxocarboxylic acid metabolism;ko00280//Valine, leucine and isoleucine degradation;ko00770//Pantothenate and CoA biosynthesis;ko00290//Valine, leucine and isoleucine biosynthesis;ko00966//Glucosinolate biosynthesis	K00826;K00826;K00826;K00826;K00826;K00826;K00826;K00826;K00826	-	GO:0004084//branched-chain-amino-acid transaminase activity	GO:0006520//cellular amino acid metabolic process	--
DG2C04649	30	39	39	103	99	111	2.18	2.52	2.43	6.91	6	6.75	2.376666667	6.553333333	1.46328934	1.14E-06	0.001139971	--	PREDICTED: DEAD-box ATP-dependent RNA helicase 12-like [Oryza sativa Japonica Group]	-	-	-	-	-	-	-	--
DG2C05707	81	121	109	206	382	291	4.05	5.39	4.68	9.5	15.91	12.16	4.706666667	12.52333333	1.411841027	2.93E-07	0.000404871	--	expressed protein [Oryza sativa Japonica Group]	-	-	-	-	-	-	-	--
DG5C01945	792	920	1389	1634	2644	3994	46.64	48.29	70.26	88.88	129.89	196.84	55.06333333	138.5366667	1.331104013	7.52E-06	0.004732738	--	pathogen-related protein-like [Aegilops tauschii subsp. tauschii] [Aegilops tauschii]	-	-	-	-	-	-	-	--
DG2C02624	87	97	84	167	218	335	2.21	2.2	1.83	3.92	4.62	7.13	2.08	5.223333333	1.328387246	9.40E-06	0.005274725	MYB73	transcription factor MYB44-like [Aegilops tauschii subsp. tauschii] [Aegilops tauschii]	Organismal Systems	Environmental adaptation	ko04626//Plant-pathogen interaction	K09422	-	-	-	ARR-B
DG3C04159	31	45	38	77	133	93	1.88	2.44	1.98	4.32	6.74	4.73	2.1	5.263333333	1.325587437	0.000152018	0.039781035	MNB1A	Dof zinc finger protein MNB1A [Dichanthelium oligosanthes]	-	-	-	-	-	-	-	C2C2-Dof
DG4C00592	267	306	246	563	1074	524	15.03	15.35	11.89	29.27	50.42	24.68	14.09	34.79	1.304001067	1.21E-05	0.00618309	CPRF2	Light-inducible protein CPRF2 [Triticum urartu]	-	-	-	-	-	-	-	bZIP
DG3C02970	49	84	61	131	214	138	3.1	4.74	3.32	7.66	11.3	7.31	3.72	8.756666667	1.235079173	0.000150058	0.039781035	MYB73	transcription factor MYB44-like [Aegilops tauschii subsp. tauschii] [Aegilops tauschii]	Organismal Systems	Environmental adaptation	ko04626//Plant-pathogen interaction	K09422	-	-	-	ARR-B
DG1C05231	78	66	74	174	141	210	3.81	2.87	3.1	7.84	5.74	8.58	3.26	7.386666667	1.180051511	2.71E-05	0.011221503	F3H-2	PREDICTED: naringenin,2-oxoglutarate 3-dioxygenase-like [Brachypodium distachyon]	-	-	-	-	-	-	-	--
DG1C02305	2623	3617	3973	5316	10254	8913	90.45	111.19	117.69	169.34	294.98	257.24	106.4433333	240.52	1.176071269	2.10E-07	0.00036639	THI1-2	thiamine thiazole synthase 2, chloroplastic [Aegilops tauschii subsp. tauschii] [Aegilops tauschii]	Metabolism;Metabolism	Global and overview maps;Metabolism of cofactors and vitamins	ko01100//Metabolic pathways;ko00730//Thiamine metabolism	K03146;K03146	GO:0009532//plastid stroma	GO:0043169//cation binding	GO:0006772//thiamine metabolic process;GO:0018131//oxazole or thiazole biosynthetic process;GO:0050896//response to stimulus	--
DG2C03702	4702	5430	5017	11716	14509	9728	401.91	413.73	368.36	925.05	1034.57	695.9	394.6666667	885.1733333	1.165325314	8.24E-11	9.10E-07	DRMH1	dormancy-associated protein 1-like [Aegilops tauschii subsp. tauschii] [Aegilops tauschii]	-	-	-	-	-	-	-	--
MSTRG.34862	316	343	410	728	1056	751	54.09	52.34	60.28	115.11	150.79	107.59	55.57	124.4966667	1.16372897	2.05E-09	7.53E-06	--	protein WIR1A-like [Triticum dicoccoides]	-	-	-	-	-	-	-	--
DG7C03839	86	127	113	160	350	267	3.27	4.3	3.69	5.62	11.1	8.5	3.753333333	8.406666667	1.163361448	0.000187231	0.045463375	CIPK25	CBL-interacting protein kinase 25-like [Aegilops tauschii subsp. tauschii] [Aegilops tauschii]	-	-	-	-	-	-	-	--
DG6C03388	107	133	156	237	332	342	8.88	9.84	11.12	18.17	22.99	23.76	9.946666667	21.64	1.121415464	2.88E-07	0.000404871	--	protein EARLY RESPONSIVE TO DEHYDRATION 15-like [Aegilops tauschii subsp. tauschii] [Aegilops tauschii]	-	-	-	-	-	-	-	--
DG5C02031	100	121	98	171	271	286	9.75	10.51	8.2	15.39	22.01	23.37	9.486666667	20.25666667	1.09442363	2.77E-05	0.011324533	--	late embryogenesis abundant protein Lea5-like [Aegilops tauschii subsp. tauschii] [Aegilops tauschii]	-	-	-	-	-	-	-	--
DG7C03255	389	415	433	630	1106	969	17.23	16.38	16.47	25.77	40.86	35.91	16.69333333	34.18	1.033880335	7.42E-07	0.000818512	NUDT2	Nudix hydrolase 2 [Aegilops tauschii]	-	-	-	-	-	GO:0003824//catalytic activity	-	--
DG2C04831	216	217	214	433	527	440	12.3	11.02	10.47	22.78	25.04	20.97	11.26333333	22.93	1.025602505	7.61E-09	1.94E-05	dnajb6-a	PREDICTED: chaperone protein DnaJ [Brachypodium distachyon]	-	-	-	-	-	-	-	--
DG7C02914	582	627	553	1179	927	1704	29.85	28.66	24.37	55.89	39.67	73.15	27.62666667	56.23666667	1.025449581	2.11E-05	0.009432044	XTH25	probable xyloglucan endotransglucosylase/hydrolase protein 23 [Aegilops tauschii subsp. tauschii] [Aegilops tauschii]	-	-	-	-	GO:0005576//extracellular region;GO:0030312//external encapsulating structure	GO:0016758//transferase activity, transferring hexosyl groups;GO:0016787//hydrolase activity	GO:0044042//glucan metabolic process;GO:0045229//external encapsulating structure organization	--
DG1C00356	448	664	564	1143	1311	1094	32.85	43.41	35.53	77.43	80.2	67.14	37.26333333	74.92333333	1.007658352	4.58E-09	1.26E-05	HIPP27	farnesylated protein 1 [Hordeum vulgare subsp. vulgare] [Hordeum vulgare]	-	-	-	-	-	GO:0043169//cation binding	-	--
DG6C03747	786	912	1021	1633	2625	1519	38.58	39.91	43.05	74.05	107.49	62.4	40.51333333	81.31333333	1.005095146	8.88E-06	0.005249587	RZPF34	E3 ubiquitin-protein ligase MIEL1-like [Aegilops tauschii subsp. tauschii] [Aegilops tauschii]	Genetic Information Processing	Folding, sorting and degradation	ko04120//Ubiquitin mediated proteolysis	K10144	-	GO:0043169//cation binding	-	--
DG6C00145	1773	1561	2556	1289	740	999	187.41	147.1	232.11	125.86	65.26	88.39	188.8733333	93.17	-1.019481626	7.53E-05	0.023312587	--	non-specific lipid-transfer protein 2-like [Aegilops tauschii subsp. tauschii] [Aegilops tauschii]	-	-	-	-	-	-	-	--
DG5C04397	248	341	291	162	129	146	7.11	8.72	7.17	4.29	3.09	3.5	7.666666667	3.626666667	-1.079955305	2.60E-07	0.000404871	RXW8	PREDICTED: CSC1-like protein RXW8 [Brachypodium distachyon]	-	-	-	-	-	-	-	--
DG2C07143	2038	3842	4069	1729	1355	1767	94.56	158.91	162.17	74.11	52.45	68.62	138.5466667	65.06	-1.090529274	2.02E-06	0.001809655	EXPB7	expansin-B7-like [Aegilops tauschii subsp. tauschii] [Aegilops tauschii]	-	-	-	-	-	-	GO:0000003//reproduction	--
DG2C05242	300	452	445	226	148	210	11.78	15.82	15.01	8.2	4.85	6.9	14.20333333	6.65	-1.094803305	4.44E-06	0.003126038	MODD	PREDICTED: ninja-family protein Os03g0214200-like [Oryza brachyantha]	-	-	-	-	-	-	-	--
DG5C03236	670	421	556	195	250	377	67.3	37.68	47.96	18.1	20.94	31.68	50.98	23.57333333	-1.112775599	8.35E-05	0.025136612	--	PREDICTED: non-specific lipid-transfer protein 2-like [Brachypodium distachyon]	-	-	-	-	-	-	-	--
DG1C04229	907	1185	1243	515	568	515	91.08	106.07	107.21	47.77	47.58	43.28	101.4533333	46.21	-1.134539272	3.50E-17	1.16E-12	--	non-specific lipid-transfer protein 4-like [Aegilops tauschii subsp. tauschii] [Aegilops tauschii]	-	-	-	-	-	-	-	--
DG3C01794	927	1042	596	354	367	502	41.13	41.22	22.72	14.51	13.59	18.64	35.02333333	15.58	-1.168621165	5.16E-06	0.003453934	SWEET15	PREDICTED: bidirectional sugar transporter SWEET15 [Brachypodium distachyon]	-	-	-	-	GO:0016021//integral component of membrane	GO:0015144//carbohydrate transmembrane transporter activity	GO:0008643//carbohydrate transport	--
DG3C00594	1172	1683	2462	610	679	1088	60.78	77.81	109.68	29.22	29.38	47.22	82.75666667	35.27333333	-1.230297619	2.73E-06	0.002299555	PIP2-2	PIP aquaporin [Hordeum vulgare]	-	-	-	-	GO:0031224//intrinsic component of membrane	-	GO:0051234//establishment of localization	--
DG5C06681	4831	4574	10466	2388	3074	3301	259.51	219.02	482.93	118.49	137.75	148.4	320.4866667	134.88	-1.248587896	4.59E-06	0.003167312	TIP1-2	tonoplast intrinsic protein 1-1 [Lolium perenne]	-	-	-	-	GO:0031090//organelle membrane;GO:0031224//intrinsic component of membrane;GO:0043231//intracellular membrane-bounded organelle	GO:0005372//water transmembrane transporter activity;GO:0042887//amide transmembrane transporter activity	GO:0015840//urea transport;GO:0042044//fluid transport;GO:0050896//response to stimulus	--
DG1C04702	2564	2490	5580	1066	1687	1747	120.24	104.09	224.77	46.18	65.99	68.56	149.7	60.24333333	-1.313200718	5.22E-06	0.003453934	PIP2-3	aquaporin [Hordeum vulgare]	-	-	-	-	GO:0031224//intrinsic component of membrane	-	GO:0051234//establishment of localization	--
DG0C00935	201	217	241	105	89	80	11.98	11.52	12.33	5.78	4.42	3.99	11.94333333	4.73	-1.336293454	3.41E-09	1.13E-05	HSP18.6	18.6 kDa class III heat shock protein-like [Aegilops tauschii subsp. tauschii] [Aegilops tauschii]	Genetic Information Processing	Folding, sorting and degradation	ko04141//Protein processing in endoplasmic reticulum	K13993	-	-	-	--
DG7C05134	606	668	700	327	284	160	30.4	29.87	30.17	15.15	11.89	6.72	30.14666667	11.25333333	-1.421646088	3.06E-07	0.000405115	RVE2	PREDICTED: protein REVEILLE 1-like isoform X1 [Brachypodium distachyon]	-	-	-	-	-	-	-	ARR-B
DG7C01907	77	102	107	41	21	31	6.76	7.98	8.06	3.32	1.54	2.28	7.6	2.38	-1.675037845	3.85E-06	0.00280714	COL5	zinc finger protein CONSTANS-LIKE 2-like [Aegilops tauschii subsp. tauschii] [Aegilops tauschii]	-	-	-	-	-	-	-	C2C2-CO-like
DG3C06367	433	539	632	304	107	98	14.63	16.24	18.35	9.49	3.02	2.77	16.40666667	5.093333333	-1.687600114	6.68E-05	0.021980239	CTPA3	carboxyl-terminal-processing peptidase 3, chloroplastic [Aegilops tauschii subsp. tauschii] [Aegilops tauschii]	-	-	-	-	-	-	-	--
DG6C01116	60	87	113	36	17	27	3.94	5.1	6.38	2.19	0.93	1.49	5.14	1.536666667	-1.741964109	2.46E-05	0.010721204	GA2OX3	gibberellin 2-oxidase, partial [Lolium temulentum]	Metabolism;Metabolism	Global and overview maps;Metabolism of terpenoids and polyketides	ko01110//Biosynthesis of secondary metabolites;ko00904//Diterpenoid biosynthesis	K04125;K04125	-	GO:0016705//oxidoreductase activity, acting on paired donors, with incorporation or reduction of molecular oxygen;GO:0043169//cation binding	GO:0044710//single-organism metabolic process	--
DG1C02730	160	250	468	45	97	121	12.28	17.1	30.85	3.19	6.21	7.77	20.07666667	5.723333333	-1.81059222	1.24E-05	0.006222369	PIP2-6	PREDICTED: aquaporin PIP2-6 [Setaria italica]	-	-	-	-	-	-	GO:0051234//establishment of localization	--
DG2C07149	85	347	476	78	73	114	6.2	22.56	29.82	5.25	4.44	6.96	19.52666667	5.55	-1.814886016	0.000162674	0.041431902	EXPB7	expansin-B7-like [Aegilops tauschii subsp. tauschii] [Aegilops tauschii]	-	-	-	-	-	-	GO:0000003//reproduction	--
DG6C04265	223	487	491	87	116	122	8.14	15.84	15.39	2.93	3.53	3.73	13.12333333	3.396666667	-1.949942661	2.57E-11	4.25E-07	At1g48100	polygalacturonase At1g48100-like [Aegilops tauschii subsp. tauschii] [Aegilops tauschii]	-	-	-	-	-	GO:0016787//hydrolase activity	GO:0008152//metabolic process	--
DG3C03763	146	130	140	47	27	38	6.73	5.34	5.54	2.01	1.04	1.47	5.87	1.506666667	-1.962000231	9.64E-10	5.32E-06	SSL10	protein STRICTOSIDINE SYNTHASE-LIKE 10-like [Aegilops tauschii subsp. tauschii] [Aegilops tauschii]	-	-	-	-	GO:0043231//intracellular membrane-bounded organelle	GO:0016843//amine-lyase activity	-	--
MSTRG.2454	375	675	832	252	86	81	25.44	40.85	48.45	15.79	4.87	4.6	38.24666667	8.42	-2.183441879	1.42E-06	0.001347262	ELIP1	high molecular mass early light-inducible protein HV58, chloroplastic-like [Hordeum vulgare subsp. vulgare] [Hordeum vulgare]	-	-	-	-	-	-	-	ELIP1
DG1C03146	235	448	406	155	50	29	15.37	26.1	22.84	9.37	2.73	1.59	21.43666667	4.563333333	-2.231920643	3.21E-05	0.012822335	ELIP1	high molecular mass early light-inducible protein HV58, chloroplastic-like [Aegilops tauschii subsp. tauschii] [Aegilops tauschii]	-	-	-	-	-	-	-	--
DG6C03711	31	97	12	2	0	4	1.84	5.12	0.61	0.11	0	0.2	2.523333333	0.103333333	-4.60995318	9.10E-06	0.005249776	At5g33370	GDSL esterase/lipase LTL1-like [Aegilops tauschii subsp. tauschii] [Aegilops tauschii]	-	-	-	-	-	GO:0016787//hydrolase activity	-	--
DG5C04348	11	16	18	4	7	7	0.28	0.36	0.4	0.09	0.15	0.15	0.346666667	0.13	-1.415037499	0.043720377	0.761195939	CCD8	PREDICTED: carotenoid cleavage dioxygenase 8 homolog B, chloroplastic [Brachypodium distachyon]	Metabolism;Metabolism	Global and overview maps;Metabolism of terpenoids and polyketides	ko01110//Biosynthesis of secondary metabolites;ko00906//Carotenoid biosynthesis	K17913;K17913	GO:0009532//plastid stroma	GO:0016701//oxidoreductase activity, acting on single donors with incorporation of molecular oxygen;GO:0043169//cation binding	GO:0001763//morphogenesis of a branching structure;GO:0009725//response to hormone;GO:0009827//plant-type cell wall modification;GO:0009887//organ morphogenesis;GO:0016106//sesquiterpenoid biosynthetic process;GO:0016118//carotenoid catabolic process;GO:0016119//carotene metabolic process;GO:0060918//auxin transport	--
