# Supplementary material for: Transcriptome Analysis Reveals the Potential Molecular Mechanisms of Tiller Bud Development in Orchardgrass
Source: Int J Mol Sci. 2023 Oct 30;24(21):15762. doi: 10.3390/ijms242115762 (PMC10650679; doi:10.3390/ijms242115762)
Supplement: Supplementary file 1 [file ijms-24-15762-s001.zip › Table S5 DEGs of CK-vs-Sucrose+SL group.xls]

id	CK-1_count	CK-2_count	CK-3_count	Sucrose-SL-1_count	Sucrose-SL-2_count	Sucrose-SL-3_count	CK-1_fpkm	CK-2_fpkm	CK-3_fpkm	Sucrose-SL-1_fpkm	Sucrose-SL-2_fpkm	Sucrose-SL-3_fpkm	CK_mean	Sucrose-SL_mean	log2(fc)	PValue	FDR	Symbol	Description	KEGG_A_class	KEGG_B_class	Pathway	K_ID	GO Component	GO Function	GO Process	TF_family
DG7C02208	192	279	186	845	840	874	6.81	8.82	5.67	29.95	34.02	34.95	7.1	32.9733333333333	2.21540880927674	5.47048337359454e-26	1.80153958459215e-21	--	PREDICTED: probable cysteine desulfurase [Brachypodium distachyon]	-	-	-	-	-	-	-	--
DG4C01953	188	301	176	728	580	796	15.35	21.93	12.35	59.45	54.07	73.31	16.5433333333333	62.2766666666667	1.91244177290245	3.10303224055657e-13	3.40630192486697e-09	UCC1	Blue copper protein [Triticum urartu]	-	-	-	-	-	-	-	--
DG1C05072	439	525	506	900	795	956	17.59	18.75	17.42	36.04	36.38	43.20	17.92	38.54	1.10478593423812	1.46653242943298e-12	1.20739614915217e-08	AATL1	lysine histidine transporter-like 8 [Aegilops tauschii subsp. tauschii] [Aegilops tauschii]	-	-	-	-	-	-	-	--
DG3C05837	628	1097	1177	2348	2596	3257	23.12	36.00	37.21	86.39	109.12	135.19	32.11	110.233333333333	1.77946597463155	2.57724269200131e-12	1.41456260554979e-08	--	predicted protein [Hordeum vulgare subsp. vulgare] [Hordeum vulgare]	-	-	-	-	-	-	-	--
DG7C02346	188	316	350	672	939	859	18.32	27.45	29.30	65.46	104.50	94.40	25.0233333333333	88.12	1.81619551276306	3.66317077378371e-12	1.72336485603207e-08	Os08g0190100	germin-like protein 8-5 [Aegilops tauschii subsp. tauschii] [Aegilops tauschii]	-	-	-	-	-	GO:0046914//transition metal ion binding	-	--
DG1C05332	747	1034	984	1917	2007	2736	20.53	25.30	23.22	52.63	62.95	84.73	23.0166666666667	66.77	1.53652112646872	6.20336358504039e-12	2.55361461978188e-08	PAL	phenylalanine ammonia-lyase-like [Aegilops tauschii subsp. tauschii] [Aegilops tauschii]	Metabolism;Metabolism;Metabolism;Metabolism	Global and overview maps;Global and overview maps;Biosynthesis of other secondary metabolites;Amino acid metabolism	ko01100//Metabolic pathways;ko01110//Biosynthesis of secondary metabolites;ko00940//Phenylpropanoid biosynthesis;ko00360//Phenylalanine metabolism	K10775;K10775;K10775;K10775	-	-	-	--
DG3C02094	41	45	25	143	205	149	1.45	1.39	0.74	5.00	8.17	5.87	1.19333333333333	6.34666666666667	2.41100198604369	9.43511745310218e-12	3.45241431072846e-08	--	PREDICTED: probable cysteine desulfurase [Brachypodium distachyon]	-	-	-	-	-	-	-	--
DG1C05565	386	438	415	187	150	144	22.77	23.03	21.03	11.03	10.11	9.58	22.2766666666667	10.24	-1.12131765812801	1.53030252216486e-11	4.58144751453938e-08	--	H0306B06.4 [Oryza sativa Indica Group]	-	-	-	-	-	-	-	--
DG6C04872	96	100	68	253	244	346	4.01	3.74	2.45	10.58	11.68	16.35	3.4	12.87	1.920405402083	1.7038324052227e-10	4.31620067452261e-07	HSR201	PREDICTED: benzyl alcohol O-benzoyltransferase-like [Oryza sativa Japonica Group]	-	-	-	-	-	-	-	--
DG7C02129	30	23	32	94	135	176	2.91	2.00	2.70	9.12	14.91	19.23	2.53666666666667	14.42	2.50706530645843	1.86910866077227e-10	4.3250449040664e-07	Os08g0190100	germin-like protein 8-8 [Aegilops tauschii subsp. tauschii] [Aegilops tauschii]	-	-	-	-	-	-	-	--
DG3C03188	366	523	368	859	959	1140	17.86	22.75	15.43	41.90	53.44	62.73	18.68	52.69	1.49603472466382	1.9699888728591e-10	4.3250449040664e-07	IGPS	PREDICTED: indole-3-glycerol phosphate synthase-like [Brachypodium distachyon]	Metabolism;Metabolism;Metabolism;Metabolism	Global and overview maps;Global and overview maps;Global and overview maps;Amino acid metabolism	ko01100//Metabolic pathways;ko01110//Biosynthesis of secondary metabolites;ko01230//Biosynthesis of amino acids;ko00400//Phenylalanine, tyrosine and tryptophan biosynthesis	K01609;K01609;K01609;K01609	-	GO:0016831//carboxy-lyase activity	GO:0006586//indolalkylamine metabolic process	--
DG1C05333	391	381	345	821	775	1180	12.06	10.48	9.14	25.31	27.30	41.04	10.56	31.2166666666667	1.5637066590508	4.69746246687415e-10	9.36069977022741e-07	PAL	phenylalanine ammonia-lyase-like [Aegilops tauschii subsp. tauschii] [Aegilops tauschii]	Metabolism;Metabolism;Metabolism;Metabolism	Global and overview maps;Global and overview maps;Biosynthesis of other secondary metabolites;Amino acid metabolism	ko01100//Metabolic pathways;ko01110//Biosynthesis of secondary metabolites;ko00940//Phenylpropanoid biosynthesis;ko00360//Phenylalanine metabolism	K10775;K10775;K10775;K10775	-	-	-	--
DG5C04400	815	1112	883	1895	2661	3658	21.94	26.69	20.41	51.00	81.82	111.06	23.0133333333333	81.2933333333333	1.82066708147752	4.83213579782175e-10	9.36069977022741e-07	PAL	phenylalanine ammonia-lyase-like [Aegilops tauschii subsp. tauschii] [Aegilops tauschii]	Metabolism;Metabolism;Metabolism;Metabolism	Global and overview maps;Global and overview maps;Biosynthesis of other secondary metabolites;Amino acid metabolism	ko01100//Metabolic pathways;ko01110//Biosynthesis of secondary metabolites;ko00940//Phenylpropanoid biosynthesis;ko00360//Phenylalanine metabolism	K10775;K10775;K10775;K10775	-	-	-	--
DG3C02091	69	146	72	332	455	277	2.41	4.54	2.16	11.59	18.17	10.92	3.03666666666667	13.56	2.15879672005545	5.79679457108923e-10	1.06055577119506e-06	--	PREDICTED: probable cysteine desulfurase [Brachypodium distachyon]	-	-	-	-	-	-	-	--
DG3C03067	0	0	0	126	15	62	0.00	0.00	0.00	4.10	0.56	2.27	0.001	2.31	11.1736771363034	7.75799883143557e-10	1.34466535535177e-06	--	uncharacterized protein LOC109762436 [Aegilops tauschii subsp. tauschii] [Aegilops tauschii]	-	-	-	-	-	-	-	--
DG3C02089	138	214	143	515	726	335	4.89	6.75	4.36	18.26	29.40	13.38	5.33333333333333	20.3466666666667	1.93168305705981	1.23944192354104e-09	2.04086507130267e-06	--	PREDICTED: probable cysteine desulfurase [Brachypodium distachyon]	-	-	-	-	-	-	-	--
DG5C02821	67	83	27	294	225	332	1.99	2.20	0.69	8.75	7.65	11.14	1.62666666666667	9.18	2.49657550657207	1.62001661284294e-09	2.42501759518835e-06	SBT3.7	Subtilisin-like protease [Triticum urartu]	-	-	-	-	-	-	-	--
MSTRG.11920	119	110	137	262	363	504	10.61	8.74	10.49	23.35	36.92	50.68	9.94666666666667	36.9833333333333	1.89459022682913	3.45977993826208e-09	4.95380317073247e-06	CYTB5-D	cytochrome b5 [Brachypodium distachyon]	-	-	-	-	GO:0031090//organelle membrane;GO:0044434//chloroplast part	GO:0046906//tetrapyrrole binding	GO:0006694//steroid biosynthetic process;GO:0009617//response to bacterium;GO:0016104//triterpenoid biosynthetic process;GO:0043446//cellular alkane metabolic process	CYTB5-D
DG4C06042	2441	3600	4528	1560	1138	1039	189.08	248.57	301.28	120.78	100.66	90.75	246.31	104.063333333333	-1.24301337610404	4.09614903460418e-09	5.6205991669827e-06	--	-	-	-	-	-	-	-	-	--
DG1C03992	12	15	17	61	61	105	1.08	1.21	1.32	5.50	6.29	10.69	1.20333333333333	7.49333333333333	2.63857129333376	5.52528666769952e-09	6.7502646895198e-06	MNB1A	dof zinc finger protein MNB1A-like [Aegilops tauschii subsp. tauschii] [Aegilops tauschii]	-	-	-	-	-	-	-	C2C2-Dof
DG7C02328	225	281	434	675	675	873	21.93	24.41	36.33	65.75	75.12	95.94	27.5566666666667	78.9366666666667	1.51829421239683	5.53434794780258e-09	6.7502646895198e-06	Os08g0190100	germin-like protein 8-5 [Aegilops tauschii subsp. tauschii] [Aegilops tauschii]	-	-	-	-	-	-	-	--
DG5C04679	57	67	92	187	239	435	0.75	0.79	1.04	2.47	3.60	6.47	0.86	4.18	2.28109437737878	7.62210227882308e-09	8.96468115165006e-06	At5g49770	Leucine-rich repeat protein kinase family protein [Zea mays]	-	-	-	-	-	-	-	--
DG3C00582	374	425	294	778	660	868	10.44	10.58	7.05	21.71	21.04	27.32	9.35666666666667	23.3566666666667	1.31976783238108	8.22099150720626e-09	9.33564456259712e-06	ZB8	PREDICTED: phenylalanine ammonia-lyase-like [Brachypodium distachyon]	Metabolism;Metabolism;Metabolism;Metabolism	Global and overview maps;Global and overview maps;Biosynthesis of other secondary metabolites;Amino acid metabolism	ko01100//Metabolic pathways;ko01110//Biosynthesis of secondary metabolites;ko00940//Phenylpropanoid biosynthesis;ko00360//Phenylalanine metabolism	K10775;K10775;K10775;K10775	GO:0044424//intracellular part	GO:0016841//ammonia-lyase activity	GO:0006558//L-phenylalanine metabolic process;GO:0009699//phenylpropanoid biosynthetic process	--
DG5C01483	20	22	26	76	106	248	1.88	1.87	2.14	7.27	11.57	26.83	1.96333333333333	15.2233333333333	2.95490725054789	1.92742126321867e-08	2.04754313033282e-05	Os08g0190100	Germin-like protein 12-2 [Triticum urartu]	-	-	-	-	-	-	-	--
DG1C02117	1207	1465	1194	605	354	276	102.38	110.76	86.99	51.29	34.29	26.40	100.043333333333	37.3266666666667	-1.42234644799474	2.35928160357762e-08	2.42799568028182e-05	--	putative cell wall protein [Aegilops tauschii subsp. tauschii] [Aegilops tauschii]	-	-	-	-	-	-	-	--
DG7C02336	385	463	530	799	1045	1428	30.99	33.26	36.65	64.34	96.20	129.78	33.6333333333333	96.7733333333334	1.52471778748562	2.81871716209923e-08	2.81290889643188e-05	Os08g0189700	germin-like protein 8-11 [Aegilops tauschii subsp. tauschii] [Aegilops tauschii]	-	-	-	-	-	-	-	--
DG3C04688	329	390	439	639	1060	1177	15.75	16.65	18.05	30.58	57.96	63.55	16.8166666666667	50.6966666666667	1.59199912375497	3.13688299894121e-08	2.95153802631806e-05	CCR1	cinnamoyl-CoA reductase 2-like [Aegilops tauschii subsp. tauschii] [Aegilops tauschii]	-	-	-	-	-	-	-	--
DG6C05530	36	28	17	154	94	511	1.10	0.76	0.45	4.70	3.28	17.60	0.77	8.52666666666667	3.46905150746558	4.47631475399201e-08	3.98416209401257e-05	SBT3.8	Subtilisin-like protease [Triticum urartu]	-	-	-	-	-	-	-	--
DG3C02608	87	103	67	218	215	376	5.90	6.26	3.90	14.87	16.73	28.89	5.35333333333333	20.1633333333333	1.913224767832	5.46613164364545e-08	4.61565762278287e-05	pod	peroxidase 2-like [Aegilops tauschii subsp. tauschii] [Aegilops tauschii]	Metabolism;Metabolism;Metabolism	Global and overview maps;Global and overview maps;Biosynthesis of other secondary metabolites	ko01100//Metabolic pathways;ko01110//Biosynthesis of secondary metabolites;ko00940//Phenylpropanoid biosynthesis	K00430;K00430;K00430	-	-	-	--
DG2C00138	1188	1335	1388	604	434	260	69.16	69.28	69.41	35.14	28.85	17.07	69.2833333333333	27.02	-1.35848066746489	5.82288557614874e-08	4.79398169484326e-05	PIP2-1	aquaporin PIP2-5-like [Aegilops tauschii subsp. tauschii] [Aegilops tauschii]	-	-	-	-	-	-	-	--
DG5C03769	70	80	77	145	176	144	2.48	2.52	2.34	5.13	7.11	5.74	2.44666666666667	5.99333333333333	1.29254105267123	6.63011965850621e-08	5.19864525223634e-05	DTX12	protein DETOXIFICATION 12-like [Aegilops tauschii subsp. tauschii] [Aegilops tauschii]	-	-	-	-	GO:0031224//intrinsic component of membrane	GO:0015291//secondary active transmembrane transporter activity	GO:0044763//single-organism cellular process	--
DG3C02607	46	64	43	139	148	285	3.14	3.89	2.52	9.47	11.52	21.91	3.18333333333333	14.3	2.1674050094638	7.12220944994601e-08	5.45461864199121e-05	pod	peroxidase 2-like [Aegilops tauschii subsp. tauschii] [Aegilops tauschii]	Metabolism;Metabolism;Metabolism	Global and overview maps;Global and overview maps;Biosynthesis of other secondary metabolites	ko01100//Metabolic pathways;ko01110//Biosynthesis of secondary metabolites;ko00940//Phenylpropanoid biosynthesis	K00430;K00430;K00430	-	-	-	--
DG2C03003	12	11	13	52	40	50	0.62	0.51	0.58	2.70	2.40	2.93	0.57	2.67666666666667	2.23140366263142	1.8131164933781e-07	0.000130133831156403	At4g22030	probable F-box protein At4g22030 [Aegilops tauschii subsp. tauschii] [Aegilops tauschii]	-	-	-	-	-	-	-	--
DG2C05747	56	112	90	216	164	211	3.02	5.39	4.17	11.65	10.11	12.84	4.19333333333333	11.5333333333333	1.45964011564479	1.81773236766504e-07	0.000130133831156403	PP2C30	probable protein phosphatase 2C 30 [Brachypodium distachyon]	Environmental Information Processing;Environmental Information Processing	Signal transduction;Signal transduction	ko04075//Plant hormone signal transduction;ko04016//MAPK signaling pathway - plant	K14497;K14497	-	-	-	--
DG7C02319	45	41	78	117	257	410	3.45	2.80	5.14	8.96	22.50	35.44	3.79666666666667	22.3	2.55423846382071	2.28407391001772e-07	0.00016004068511639	Os08g0190100	germin-like protein 8-5 [Aegilops tauschii subsp. tauschii] [Aegilops tauschii]	-	-	-	-	-	-	-	--
DG5C01945	792	920	1389	1726	3611	5651	46.64	48.29	70.26	101.58	242.83	375.26	55.0633333333333	239.89	2.12320916584269	2.39609276839348e-07	0.000164391931351529	--	pathogen-related protein-like [Aegilops tauschii subsp. tauschii] [Aegilops tauschii]	-	-	-	-	-	-	-	--
DG5C03373	10	10	14	39	57	52	0.44	0.38	0.53	1.72	2.86	2.57	0.45	2.38333333333333	2.40498383461492	2.73805548132113e-07	0.000184019679818097	TOGT1	UDP-glycosyltransferase [Avena strigosa]	-	-	-	-	-	-	-	--
DG2C03702	4702	5430	5017	10566	9982	24976	401.91	413.73	368.36	902.71	974.34	2407.36	394.666666666667	1428.13666666667	1.85542746556939	3.35981288808271e-07	0.000216951682412431	DRMH1	dormancy-associated protein 1-like [Aegilops tauschii subsp. tauschii] [Aegilops tauschii]	-	-	-	-	-	-	-	--
DG6C00558	9	5	10	36	48	147	0.37	0.18	0.35	1.47	2.23	6.75	0.3	3.48333333333333	3.53743413063857	3.63639880636045e-07	0.000229744664476973	TYDC	tyrosine decarboxylase 1-like [Aegilops tauschii subsp. tauschii] [Aegilops tauschii]	-	-	-	-	-	-	-	--
DG4C01954	178	338	146	627	494	889	15.96	27.00	11.19	56.11	50.48	89.78	18.05	65.4566666666667	1.85854129894095	3.69745755413567e-07	0.000229744664476973	UCC1	Blue copper protein [Triticum urartu]	-	-	-	-	-	-	-	--
DG1C02000	18	20	25	54	74	74	0.59	0.58	0.70	1.76	2.76	2.72	0.623333333333333	2.41333333333333	1.95295142719557	4.27706141376004e-07	0.000260249673566418	LECRK41	L-type lectin-domain containing receptor kinase IV.1-like [Aegilops tauschii subsp. tauschii] [Aegilops tauschii]	-	-	-	-	-	GO:0004672//protein kinase activity;GO:0032550//purine ribonucleoside binding	GO:0006464//cellular protein modification process	--
DG0C00976	0	0	0	16	19	23	0.00	0.00	0.00	0.96	1.31	1.59	0.001	1.28666666666667	10.3294226314343	4.34645088247084e-07	0.000260249673566418	At1g06620	1-aminocyclopropane-1-carboxylate oxidase homolog 1-like [Aegilops tauschii subsp. tauschii] [Aegilops tauschii]	-	-	-	-	-	GO:0016705//oxidoreductase activity, acting on paired donors, with incorporation or reduction of molecular oxygen;GO:0043169//cation binding	GO:0044710//single-organism metabolic process	--
MSTRG.23072	63	68	99	133	368	374	5.31	5.12	7.20	11.24	35.48	35.62	5.87666666666667	27.4466666666667	2.22356097400109	4.4960360737532e-07	0.000264399035680072	--	uncharacterized protein LOC123068956 [Triticum aestivum]	-	-	-	-	-	-	-	--
DG1C06064	91	95	119	210	199	343	2.49	2.33	2.80	5.77	6.25	10.64	2.54	7.55333333333333	1.57228495832719	5.31686810940052e-07	0.000302667137310405	ZB8	PREDICTED: phenylalanine ammonia-lyase-like [Brachypodium distachyon]	Metabolism;Metabolism;Metabolism;Metabolism	Global and overview maps;Global and overview maps;Biosynthesis of other secondary metabolites;Amino acid metabolism	ko01100//Metabolic pathways;ko01110//Biosynthesis of secondary metabolites;ko00940//Phenylpropanoid biosynthesis;ko00360//Phenylalanine metabolism	K10775;K10775;K10775;K10775	GO:0044424//intracellular part	GO:0016841//ammonia-lyase activity	GO:0006558//L-phenylalanine metabolic process;GO:0009699//phenylpropanoid biosynthetic process	--
DG7C02344	24	30	32	64	91	99	1.97	2.18	2.19	5.19	8.37	8.98	2.11333333333333	7.51333333333333	1.82993277003282	6.24021575343342e-07	0.000342504641986782	Os08g0189700	germin-like protein 8-11 [Aegilops tauschii subsp. tauschii] [Aegilops tauschii]	-	-	-	-	-	-	-	--
DG3C02599	232	374	202	707	499	481	16.12	23.16	12.06	49.10	39.59	37.68	17.1133333333333	42.1233333333333	1.29949881005063	7.72995036485531e-07	0.000404067818119707	PER54	peroxidase 2-like [Aegilops tauschii subsp. tauschii] [Aegilops tauschii]	Metabolism;Metabolism;Metabolism	Global and overview maps;Global and overview maps;Biosynthesis of other secondary metabolites	ko01100//Metabolic pathways;ko01110//Biosynthesis of secondary metabolites;ko00940//Phenylpropanoid biosynthesis	K00430;K00430;K00430	-	-	-	--
DG2C03209	104	83	61	325	149	394	3.66	2.60	1.84	11.43	5.99	15.63	2.7	11.0166666666667	2.02865645862307	8.3013224295182e-07	0.000427154922263896	SBT3.9	subtilisin-like protease SBT3.9 [Aegilops tauschii subsp. tauschii] [Aegilops tauschii]	-	-	-	-	-	-	-	--
DG3C05831	76180	85374	91674	32090	41396	21263	2142.81	2140.64	2214.98	902.21	1329.69	674.43	2166.14333333333	968.776666666667	-1.16089268625245	8.83156249095143e-07	0.00044744771684925	1-SST	fructan 6-fructosyltransferase [Lolium perenne]	-	-	-	-	-	GO:0050738//fructosyltransferase activity	GO:0044238//primary metabolic process	--
DG3C05793	100	109	114	174	254	268	4.59	4.46	4.49	7.98	13.31	13.87	4.51333333333333	11.72	1.37670733156841	9.46898789461532e-07	0.000472473802038594	At3g50280	uncharacterized acetyltransferase At3g50280-like [Aegilops tauschii subsp. tauschii] [Aegilops tauschii]	-	-	-	-	-	-	-	--
DG1C06416	214	244	337	409	645	586	14.72	14.98	19.94	28.16	50.75	45.52	16.5466666666667	41.4766666666667	1.32575933975347	9.61862262692375e-07	0.000472776836343064	GSTF1	glutathione transferase [Alopecurus myosuroides]	Metabolism	Metabolism of other amino acids	ko00480//Glutathione metabolism	K00799	-	-	-	--
DG2C05408	12	21	16	39	111	96	0.78	1.22	0.90	2.54	8.26	7.05	0.966666666666667	5.95	2.62179926890153	1.01251726619409e-06	0.00049035615603388	PER54	peroxidase A2-like [Aegilops tauschii subsp. tauschii] [Aegilops tauschii]	Metabolism;Metabolism;Metabolism	Global and overview maps;Global and overview maps;Biosynthesis of other secondary metabolites	ko01100//Metabolic pathways;ko01110//Biosynthesis of secondary metabolites;ko00940//Phenylpropanoid biosynthesis	K00430;K00430;K00430	-	-	-	--
DG3C02803	489	578	528	258	251	159	11.68	12.31	10.83	6.16	6.85	4.28	11.6066666666667	5.76333333333333	-1.00997833400882	1.27341807461614e-06	0.000599088629046551	IMK3	probable leucine-rich repeat receptor-like protein kinase IMK3 [Aegilops tauschii subsp. tauschii] [Aegilops tauschii]	-	-	-	-	GO:0031224//intrinsic component of membrane	GO:0016772//transferase activity, transferring phosphorus-containing groups;GO:0032550//purine ribonucleoside binding	GO:0006464//cellular protein modification process;GO:0006796//phosphate-containing compound metabolic process	--
DG7C03841	4	7	0	46	26	89	0.27	0.43	0.00	3.14	2.03	6.86	0.233333333333333	4.01	4.10313791023111	1.45715925805071e-06	0.000666488453973971	GSVIVT00023967001	Peroxidase 4 [Triticum urartu]	Metabolism;Metabolism;Metabolism	Global and overview maps;Global and overview maps;Biosynthesis of other secondary metabolites	ko01100//Metabolic pathways;ko01110//Biosynthesis of secondary metabolites;ko00940//Phenylpropanoid biosynthesis	K00430;K00430;K00430	-	-	-	--
DG3C06860	143	218	130	310	324	308	4.36	5.92	3.40	9.44	11.27	10.58	4.56	10.43	1.19363342835502	1.63992193781554e-06	0.00072980958454245	--	PREDICTED: LMBR1 domain-containing protein 2 homolog A-like isoform X1 [Brachypodium distachyon]	-	-	-	-	-	-	-	--
DG7C04136	144	188	230	83	57	60	5.01	5.83	6.87	2.89	2.26	2.35	5.90333333333333	2.5	-1.23960171136867	1.74476058208535e-06	0.000766112739856461	--	-	-	-	-	-	-	-	-	--
DG3C04197	13	19	14	50	50	45	0.37	0.49	0.35	1.44	1.65	1.46	0.403333333333333	1.51666666666667	1.91085949781147	1.90299753863915e-06	0.000824598880821902	WAK5	Wall-associated receptor kinase 3 [Triticum urartu]	-	-	-	-	-	-	-	--
DG3C02512	369	378	621	972	1017	3352	15.53	14.18	22.45	40.89	48.88	159.07	17.3866666666667	82.9466666666667	2.25420263668416	2.28084901471707e-06	0.000963014230547006	AAMT2	PREDICTED: anthranilate O-methyltransferase 1-like [Oryza brachyantha]	-	-	-	-	-	-	-	--
DG5C00204	750	1071	751	1493	1234	1748	28.56	36.36	24.57	56.83	53.66	75.07	29.83	61.8533333333333	1.05208736779347	2.28091552236932e-06	0.000963014230547006	CYP81E1	isoflavone 2'-hydroxylase-like [Aegilops tauschii subsp. tauschii] [Aegilops tauschii]	Metabolism	Global and overview maps	ko01100//Metabolic pathways	K00512	-	-	-	--
DG4C00198	38	19	32	78	96	169	1.35	0.60	0.98	2.78	3.91	6.80	0.976666666666667	4.49666666666667	2.20291777852602	3.30078707083219e-06	0.00135876899770807	CYP71P1	cytochrome P450 71A1-like [Aegilops tauschii subsp. tauschii] [Aegilops tauschii]	-	-	-	-	-	GO:0016491//oxidoreductase activity;GO:0046872//metal ion binding	-	--
DG4C05616	196	310	299	410	517	630	14.73	20.77	19.31	30.80	44.38	53.40	18.27	42.86	1.23015521604906	3.56323734065207e-06	0.00141378954340186	GER7	germin-like protein 3-7 [Aegilops tauschii subsp. tauschii] [Aegilops tauschii]	-	-	-	-	-	-	-	--
DG4C04807	404	396	476	240	140	158	16.53	14.45	16.76	9.84	6.55	7.31	15.9133333333333	7.9	-1.01031150729615	3.78451718414982e-06	0.00148371095129074	PAZX	protein zx [Hordeum vulgare subsp. vulgare] [Hordeum vulgare]	-	-	-	-	-	-	-	--
DG3C03432	220	160	176	381	289	434	31.46	20.40	21.62	54.46	47.20	69.99	24.4933333333333	57.2166666666667	1.22404632573327	4.15259610727087e-06	0.00160886229417229	--	bZIP transcription factor 44-like [Aegilops tauschii subsp. tauschii] [Aegilops tauschii]	-	-	-	-	-	-	-	bZIP
DG2C07143	2038	3842	4069	1359	1351	841	94.56	158.91	162.17	63.03	71.58	44.00	138.546666666667	59.5366666666667	-1.21852164555549	4.30495029248622e-06	0.00164849561665298	EXPB7	expansin-B7-like [Aegilops tauschii subsp. tauschii] [Aegilops tauschii]	-	-	-	-	-	-	GO:0000003//reproduction	--
DG7C05146	32	59	22	90	165	149	2.05	3.36	1.20	5.75	12.06	10.75	2.20333333333333	9.52	2.11127380252141	4.43704937114365e-06	0.00166046488511935	ATL44	probable E3 ubiquitin-protein ligase ATL44 [Aegilops tauschii subsp. tauschii] [Aegilops tauschii]	-	-	-	-	-	-	-	--
DG5C02906	9	38	36	76	258	116	0.28	1.06	0.96	2.37	9.19	4.08	0.766666666666667	5.21333333333333	2.76553474636298	4.51098695484884e-06	0.00166916654378744	GPAT3	probable glycerol-3-phosphate acyltransferase 3 [Aegilops tauschii subsp. tauschii] [Aegilops tauschii]	Metabolism;Metabolism;Metabolism;Metabolism	Global and overview maps;Global and overview maps;Lipid metabolism;Lipid metabolism	ko01100//Metabolic pathways;ko01110//Biosynthesis of secondary metabolites;ko00564//Glycerophospholipid metabolism;ko00561//Glycerolipid metabolism	K13508;K13508;K13508;K13508	-	-	-	--
DG4C05754	162	180	197	257	374	303	11.18	11.08	11.68	17.74	29.49	23.59	11.3133333333333	23.6066666666667	1.06117027884826	6.34124240618955e-06	0.00226988907522429	NAC002	NAC transcription factor [Avena sativa]	-	-	-	-	GO:0043231//intracellular membrane-bounded organelle	-	GO:0010468//regulation of gene expression;GO:0034645//cellular macromolecule biosynthetic process	NAC
DG4C04372	482	386	707	197	208	180	17.45	12.46	21.99	7.13	8.60	7.35	17.3	7.69333333333333	-1.16909131459976	6.58337346215304e-06	0.00233122209522176	At5g22090	protein FAF-like, chloroplastic [Aegilops tauschii subsp. tauschii] [Aegilops tauschii]	-	-	-	-	-	-	-	--
DG2C07120	159	189	739	81	35	32	13.42	14.22	53.57	6.83	3.37	3.04	27.07	4.41333333333333	-2.6167542661289	6.66395467695848e-06	0.00233465271725103	AZI1	Cortical cell-delineating protein [Triticum urartu]	-	-	-	-	-	-	-	--
DG4C01952	709	1111	647	1483	1428	2303	61.78	86.29	48.48	129.18	142.20	226.34	65.5166666666667	165.906666666667	1.34043799657237	6.74756656944773e-06	0.00233906170805319	UCC1	Blue copper protein [Triticum urartu]	-	-	-	-	-	-	-	--
DG2C04649	30	39	39	70	86	100	2.18	2.52	2.43	5.08	7.13	8.19	2.37666666666667	6.8	1.51659517041497	6.89843583109372e-06	0.00236645092489144	--	PREDICTED: DEAD-box ATP-dependent RNA helicase 12-like [Oryza sativa Japonica Group]	-	-	-	-	-	-	-	--
DG1C06954	4	9	36	95	83	108	0.11	0.19	0.73	2.24	2.22	2.86	0.343333333333333	2.44	2.82919931110083	7.57903705545261e-06	0.00252113988192086	PSKR	phytosulfokine receptor 1-like [Aegilops tauschii subsp. tauschii] [Aegilops tauschii]	-	-	-	-	-	-	-	--
DG7C02130	43	47	34	76	147	308	4.17	4.05	2.80	7.37	16.33	33.72	3.67333333333333	19.14	2.38142910663603	8.19438841897423e-06	0.00267185741993722	Os08g0190100	germin-like protein 8-11 [Aegilops tauschii subsp. tauschii] [Aegilops tauschii]	-	-	-	-	-	-	-	--
DG6C04871	87	70	64	144	170	299	3.74	2.67	2.36	6.19	8.35	14.46	2.92333333333333	9.66666666666667	1.72540415245757	8.96198544725652e-06	0.00289349122302992	HSR201	Os05g0155800 [Oryza sativa Japonica Group]	-	-	-	-	-	-	-	--
DG5C03139	42	41	54	86	92	106	0.59	0.51	0.65	1.20	1.47	1.67	0.583333333333333	1.44666666666667	1.31034012061215	1.08034428071722e-05	0.00345416484005627	ABCG37	PREDICTED: ABC transporter G family member 37 [Brachypodium distachyon]	-	-	-	-	-	GO:0017111//nucleoside-triphosphatase activity;GO:0032550//purine ribonucleoside binding	-	--
DG5C03478	425	428	450	182	96	185	20.86	18.73	18.97	8.93	5.38	10.24	19.52	8.18333333333333	-1.25419252908199	1.10210251399532e-05	0.00348984999912442	TBL38	protein trichome birefringence-like 38 [Aegilops tauschii subsp. tauschii] [Aegilops tauschii]	-	-	-	-	-	-	-	--
DG3C05665	227	227	203	102	96	68	8.34	7.44	6.41	3.75	4.03	2.82	7.39666666666667	3.53333333333333	-1.06584540274645	1.20931604432621e-05	0.00379287580683342	--	NEP-interacting protein 1 [Zea mays]	-	-	-	-	-	-	-	--
DG3C06991	3984	2012	3350	1445	707	567	163.70	73.70	118.24	59.35	33.17	26.27	118.546666666667	39.5966666666667	-1.58200420589702	1.32629565951043e-05	0.00408201576252313	nep1	aspartic proteinase nepenthesin-1-like [Aegilops tauschii subsp. tauschii] [Aegilops tauschii]	-	-	-	-	-	-	-	--
DG5C06213	352	526	616	890	699	1221	24.53	32.68	36.88	62.00	55.63	95.96	31.3633333333333	71.1966666666667	1.18273079871691	1.38242233432916e-05	0.00420633298957527	HSP26-A	glutathione transferase GST 23-like [Aegilops tauschii subsp. tauschii] [Aegilops tauschii]	Metabolism	Metabolism of other amino acids	ko00480//Glutathione metabolism	K00799	-	-	-	--
DG2C00737	27	24	23	0	0	1	1.62	1.28	1.19	0.00	0.00	0.04	1.36333333333333	0.0133333333333333	-6.67595703294175	1.42188303711275e-05	0.00423872628945994	At1g06620	1-aminocyclopropane-1-carboxylate oxidase homolog 1-like [Aegilops tauschii subsp. tauschii] [Aegilops tauschii]	-	-	-	-	-	GO:0016705//oxidoreductase activity, acting on paired donors, with incorporation or reduction of molecular oxygen;GO:0043169//cation binding	GO:0044710//single-organism metabolic process	--
DG5C06540	754	836	497	295	109	72	37.57	37.13	21.27	14.69	6.20	4.05	31.99	8.31333333333333	-1.94412202800716	1.4286973707338e-05	0.00423872628945994	SDC1	serine decarboxylase 1-like [Aegilops tauschii subsp. tauschii] [Aegilops tauschii]	Metabolism;Metabolism;Metabolism	Global and overview maps;Global and overview maps;Amino acid metabolism	ko01100//Metabolic pathways;ko01110//Biosynthesis of secondary metabolites;ko00340//Histidine metabolism	K01590;K01590;K01590	-	-	-	--
DG7C01090	9	8	6	59	27	26	0.45	0.35	0.26	2.93	1.53	1.45	0.353333333333333	1.97	2.47909386561433	1.52249095656935e-05	0.00435988453754277	PLP1	patatin-like protein 2 [Aegilops tauschii subsp. tauschii] [Aegilops tauschii]	-	-	-	-	-	-	-	--
DG5C06299	23	20	46	46	141	375	1.93	1.50	3.32	3.87	13.54	35.55	2.25	17.6533333333333	2.97194371486902	1.5836063319963e-05	0.00449580376942261	Os01g0953600	probable NADPH:quinone oxidoreductase 1 [Aegilops tauschii subsp. tauschii] [Aegilops tauschii]	-	-	-	-	-	-	-	--
MSTRG.35116	57	113	70	152	168	199	3.48	6.16	3.68	9.29	11.73	13.72	4.44	11.58	1.38300367163913	1.63757403639439e-05	0.0045998261784245	PER52	Peroxidase 4 [Triticum urartu]	Metabolism;Metabolism;Metabolism	Global and overview maps;Global and overview maps;Biosynthesis of other secondary metabolites	ko01100//Metabolic pathways;ko01110//Biosynthesis of secondary metabolites;ko00940//Phenylpropanoid biosynthesis	K00430;K00430;K00430	-	-	-	PER52
DG3C02610	0	0	0	15	15	8	0.00	0.00	0.00	1.22	1.40	0.74	0.001	1.12	10.129283016945	1.86515698949831e-05	0.00505351589832413	pod	Peroxidase 15 [Triticum urartu]	Metabolism;Metabolism;Metabolism	Global and overview maps;Global and overview maps;Biosynthesis of other secondary metabolites	ko01100//Metabolic pathways;ko01110//Biosynthesis of secondary metabolites;ko00940//Phenylpropanoid biosynthesis	K00430;K00430;K00430	-	-	-	--
DG2C06992	427	430	652	724	862	1107	6.41	5.75	8.40	10.86	14.77	18.73	6.85333333333333	14.7866666666667	1.10941910096784	1.87212723064358e-05	0.00505351589832413	ABCG48	PREDICTED: ABC transporter G family member 48 isoform X1 [Brachypodium distachyon]	-	-	-	-	-	GO:0017111//nucleoside-triphosphatase activity;GO:0032550//purine ribonucleoside binding	-	--
DG7C03819	15	19	18	41	49	66	0.71	0.80	0.73	1.93	2.63	3.50	0.746666666666667	2.68666666666667	1.84728110647036	1.98952802579158e-05	0.00532675910124946	At5g44410	PREDICTED: reticuline oxidase-like protein [Brachypodium distachyon]	-	-	-	-	-	-	-	--
DG6C01572	28	58	65	115	173	96	1.28	2.37	2.56	5.27	9.06	4.96	2.07	6.43	1.63518796982862	2.12378175496852e-05	0.00560354345674515	MTP5	Metal tolerance protein 5 [Triticum urartu]	-	-	-	-	-	-	-	--
DG1C05441	270	303	497	443	1133	2033	11.96	11.97	18.92	19.62	57.34	101.59	14.2833333333333	59.5166666666667	2.05896102447357	2.42027468726186e-05	0.0063257528572149	--	U-box domain-containing protein 62 [Dichanthelium oligosanthes]	-	-	-	-	-	-	-	--
DG3C01000	221	310	648	119	101	108	5.24	6.55	13.20	2.82	2.74	2.89	8.33	2.81666666666667	-1.56432765491716	2.59516902960317e-05	0.00657416203714551	OsI_08463	PREDICTED: SPX domain-containing membrane protein Os02g45520 [Brachypodium distachyon]	-	-	-	-	-	-	GO:0044763//single-organism cellular process	--
DG3C04385	1406	1391	1054	1979	2082	3190	67.27	59.32	43.32	94.64	113.75	172.11	56.6366666666667	126.833333333333	1.16312568934174	2.7004522491292e-05	0.00673721920214568	ACO1	ACC oxidase [Hordeum vulgare]	Metabolism;Metabolism;Metabolism	Global and overview maps;Global and overview maps;Amino acid metabolism	ko01100//Metabolic pathways;ko01110//Biosynthesis of secondary metabolites;ko00270//Cysteine and methionine metabolism	K05933;K05933;K05933	-	GO:0016641//oxidoreductase activity, acting on the CH-NH2 group of donors, oxygen as acceptor;GO:0016705//oxidoreductase activity, acting on paired donors, with incorporation or reduction of molecular oxygen;GO:0019842//vitamin binding;GO:0043169//cation binding	GO:0007275//multicellular organism development;GO:0009692//ethylene metabolic process;GO:0044710//single-organism metabolic process	--
DG1C07056	79	84	75	121	197	293	4.65	4.41	3.79	7.12	13.25	19.46	4.28333333333333	13.2766666666667	1.63208712028295	2.82684079406977e-05	0.00699088693981188	NHL6	PREDICTED: protein YLS9-like [Brachypodium distachyon]	-	-	-	-	-	-	-	--
DG3C04808	36	50	59	83	107	114	1.53	1.90	2.15	3.53	5.20	5.47	1.86	4.73333333333333	1.34755390256286	2.89680212630741e-05	0.00699088693981188	At2g24580	probable sarcosine oxidase [Aegilops tauschii subsp. tauschii] [Aegilops tauschii]	Metabolism;Cellular Processes;Metabolism;Metabolism	Global and overview maps;Transport and catabolism;Amino acid metabolism;Amino acid metabolism	ko01100//Metabolic pathways;ko04146//Peroxisome;ko00260//Glycine, serine and threonine metabolism;ko00310//Lysine degradation	K00306;K00306;K00306;K00306	-	-	GO:0044710//single-organism metabolic process	--
DG3C05564	1143	1088	1200	589	317	527	63.84	54.17	57.57	32.88	20.22	33.19	58.5266666666667	28.7633333333333	-1.02486323669957	2.90827010431868e-05	0.00699088693981188	--	-	-	-	-	-	-	-	-	--
DG5C01760	139	125	150	69	39	39	12.15	9.74	11.26	6.03	3.89	3.84	11.05	4.58666666666667	-1.26852840029785	2.93012440984893e-05	0.00699238094674965	TIP4-4	aquaporin TIP4-4-like [Aegilops tauschii subsp. tauschii] [Aegilops tauschii]	-	-	-	-	GO:0016020//membrane	-	GO:0051234//establishment of localization	--
DG6C05218	52	103	60	134	210	150	3.38	5.97	3.35	8.70	15.58	10.99	4.23333333333333	11.7566666666667	1.47361307876673	2.95178706675016e-05	0.00699339940159828	GSVIVT00037159001	peroxidase 5-like [Aegilops tauschii subsp. tauschii] [Aegilops tauschii]	Metabolism;Metabolism;Metabolism	Global and overview maps;Global and overview maps;Biosynthesis of other secondary metabolites	ko01100//Metabolic pathways;ko01110//Biosynthesis of secondary metabolites;ko00940//Phenylpropanoid biosynthesis	K00430;K00430;K00430	-	GO:0003824//catalytic activity;GO:0043169//cation binding;GO:0046906//tetrapyrrole binding	GO:0006950//response to stress;GO:0044710//single-organism metabolic process	--
DG7C02329	29	69	50	123	108	92	2.83	5.99	4.19	11.98	12.02	10.11	4.33666666666667	11.37	1.39057379289561	3.0886597373037e-05	0.00721388244460181	Os08g0190100	germin-like protein 8-5 [Aegilops tauschii subsp. tauschii] [Aegilops tauschii]	-	-	-	-	-	GO:0046914//transition metal ion binding	-	--
DG1C03669	44	55	66	93	133	240	3.30	3.68	4.26	6.98	11.40	20.32	3.74666666666667	12.9	1.78369153081085	3.16807009502019e-05	0.00734724537811302	--	uncharacterized protein LOC109771480 [Aegilops tauschii subsp. tauschii] [Aegilops tauschii]	-	-	-	-	-	-	-	--
DG7C02240	5	10	4	6	123	98	0.19	0.33	0.13	0.23	5.27	4.15	0.216666666666667	3.21666666666667	3.89201731912699	3.36565089523021e-05	0.00775088218753296	co-2	polyphenol oxidase, partial [Triticum aestivum]	Metabolism;Metabolism;Metabolism;Metabolism	Global and overview maps;Global and overview maps;Amino acid metabolism;Biosynthesis of other secondary metabolites	ko01100//Metabolic pathways;ko01110//Biosynthesis of secondary metabolites;ko00350//Tyrosine metabolism;ko00950//Isoquinoline alkaloid biosynthesis	K00422;K00422;K00422;K00422	-	-	-	--
DG3C02602	72	57	27	129	136	415	5.22	3.70	1.67	9.29	11.22	33.79	3.53	18.1	2.35824960869939	3.70426405555177e-05	0.00847144610259937	PRXC2	peroxidase 2-like [Aegilops tauschii subsp. tauschii] [Aegilops tauschii]	Metabolism;Metabolism;Metabolism	Global and overview maps;Global and overview maps;Biosynthesis of other secondary metabolites	ko01100//Metabolic pathways;ko01110//Biosynthesis of secondary metabolites;ko00940//Phenylpropanoid biosynthesis	K00430;K00430;K00430	-	-	-	--
DG7C04881	494	679	1169	1199	1708	3487	48.14	58.98	97.86	116.79	190.08	383.19	68.3266666666667	230.02	1.7512386560507	3.86527738082329e-05	0.00877871135898431	PR4A	pathogenesis-related protein PR-4-like [Aegilops tauschii subsp. tauschii] [Aegilops tauschii]	-	-	-	-	-	-	GO:0009620//response to fungus	--
MSTRG.20727	422	460	427	209	99	183	37.13	36.08	32.27	18.38	9.95	18.16	35.16	15.4966666666667	-1.18197714534559	3.91071202904001e-05	0.00882106633837983	DUT	deoxyuridine 5'-triphosphate nucleotidohydrolase-like [Triticum aestivum]	Metabolism;Metabolism	Global and overview maps;Nucleotide metabolism	ko01100//Metabolic pathways;ko00240//Pyrimidine metabolism	K01520;K01520	-	-	-	DUT
DG1C00254	217	221	224	364	301	518	4.44	4.03	3.93	7.44	7.03	11.95	4.13333333333333	8.80666666666667	1.09129034597259	4.12721446957268e-05	0.00906116179413117	ABCG24	PREDICTED: ABC transporter G family member 24 [Brachypodium distachyon]	-	-	-	-	-	GO:0017111//nucleoside-triphosphatase activity;GO:0032550//purine ribonucleoside binding	-	--
DG0C00848	12	8	10	20	64	69	0.57	0.34	0.41	0.90	3.31	3.52	0.44	2.57666666666667	2.5499304845664	4.2577071420425e-05	0.00922465865800946	5MAT	phenolic glucoside malonyltransferase 2-like [Aegilops tauschii subsp. tauschii] [Aegilops tauschii]	-	-	-	-	-	-	-	--
DG4C04198	12	8	10	20	64	69	0.57	0.34	0.41	0.90	3.31	3.52	0.44	2.57666666666667	2.5499304845664	4.2577071420425e-05	0.00922465865800946	5MAT	phenolic glucoside malonyltransferase 2-like [Aegilops tauschii subsp. tauschii] [Aegilops tauschii]	-	-	-	-	-	-	-	--
DG7C04784	18	37	21	56	75	72	1.80	3.30	1.81	5.60	8.57	8.13	2.30333333333333	7.43333333333333	1.69028609441941	4.41043121948058e-05	0.0093706013496732	ADIPOR2	heptahelical transmembrane protein ADIPOR2-like [Aegilops tauschii subsp. tauschii] [Aegilops tauschii]	-	-	-	-	-	-	-	--
DG3C03763	146	130	140	52	57	53	6.73	5.34	5.54	2.37	3.02	2.73	5.87	2.70666666666667	-1.11684327664603	4.44113171790735e-05	0.00937534293167467	SSL10	protein STRICTOSIDINE SYNTHASE-LIKE 10-like [Aegilops tauschii subsp. tauschii] [Aegilops tauschii]	-	-	-	-	GO:0043231//intracellular membrane-bounded organelle	GO:0016843//amine-lyase activity	-	--
DG7C03428	166	152	185	78	75	50	4.20	3.43	4.02	1.97	2.17	1.43	3.88333333333333	1.85666666666667	-1.06458072220161	4.51535376269999e-05	0.00947131401995134	--	uncharacterized protein LOC109763017 isoform X2 [Aegilops tauschii subsp. tauschii] [Aegilops tauschii]	-	-	-	-	-	GO:0004553//hydrolase activity, hydrolyzing O-glycosyl compounds	GO:0019566//arabinose metabolic process	--
DG0C00973	0	0	0	27	4	13	0.00	0.00	0.00	0.58	0.09	0.31	0.001	0.326666666666667	8.35167543828142	4.66004829541513e-05	0.00971295635851968	WAK2	wall-associated receptor kinase 2-like [Aegilops tauschii subsp. tauschii] [Aegilops tauschii]	-	-	-	-	-	-	-	--
DG1C06065	478	437	384	755	633	1289	14.75	12.02	10.19	23.27	22.29	44.82	12.32	30.1266666666667	1.29003880025495	4.73563316318125e-05	0.00980841958049591	ZB8	PREDICTED: phenylalanine ammonia-lyase-like [Brachypodium distachyon]	Metabolism;Metabolism;Metabolism;Metabolism	Global and overview maps;Global and overview maps;Biosynthesis of other secondary metabolites;Amino acid metabolism	ko01100//Metabolic pathways;ko01110//Biosynthesis of secondary metabolites;ko00940//Phenylpropanoid biosynthesis;ko00360//Phenylalanine metabolism	K10775;K10775;K10775;K10775	GO:0044424//intracellular part	GO:0016841//ammonia-lyase activity	GO:0006558//L-phenylalanine metabolic process;GO:0009699//phenylpropanoid biosynthetic process	--
DG2C02162	549	686	643	783	1206	1603	20.80	23.17	20.93	29.65	52.18	68.48	21.6333333333333	50.1033333333333	1.21165061041817	4.89552252080049e-05	0.0100762092284376	CYP73A14	PREDICTED: cytochrome P450 CYP73A100 [Oryza sativa Japonica Group]	Metabolism;Metabolism;Metabolism;Metabolism;Metabolism;Metabolism;Metabolism	Global and overview maps;Global and overview maps;Biosynthesis of other secondary metabolites;Biosynthesis of other secondary metabolites;Amino acid metabolism;Metabolism of cofactors and vitamins;Biosynthesis of other secondary metabolites	ko01100//Metabolic pathways;ko01110//Biosynthesis of secondary metabolites;ko00940//Phenylpropanoid biosynthesis;ko00941//Flavonoid biosynthesis;ko00360//Phenylalanine metabolism;ko00130//Ubiquinone and other terpenoid-quinone biosynthesis;ko00945//Stilbenoid, diarylheptanoid and gingerol biosynthesis	K00487;K00487;K00487;K00487;K00487;K00487;K00487	-	GO:0016491//oxidoreductase activity;GO:0046906//tetrapyrrole binding;GO:0046914//transition metal ion binding	GO:0044710//single-organism metabolic process	--
DG7C01549	820	1424	781	1958	1797	1376	17.34	26.84	14.18	41.38	43.39	32.81	19.4533333333333	39.1933333333333	1.01059089464037	5.00517482703204e-05	0.0101747171236925	ABCA7	PREDICTED: ABC transporter A family member 7-like [Brachypodium distachyon]	-	-	-	-	-	-	-	--
DG1C06417	107	151	276	260	555	556	8.00	10.05	17.67	19.37	47.21	46.72	11.9066666666667	37.7666666666667	1.66534387558665	5.11383650830792e-05	0.0103318321405887	GSTF1	glutathione transferase [Lolium rigidum]	Metabolism	Metabolism of other amino acids	ko00480//Glutathione metabolism	K00799	-	-	-	--
DG2C06396	4	20	1	16	147	152	0.54	2.39	0.12	2.15	22.54	23.02	1.01666666666667	15.9033333333333	3.96741053853405	5.16835870345306e-05	0.0103783163915924	Os01g0803200	multicystatin [Helianthus annuus]	-	-	-	-	-	GO:0004857//enzyme inhibitor activity	GO:0010466//negative regulation of peptidase activity	--
DG4C02384	72	29	94	130	195	428	2.27	0.81	2.54	4.09	7.01	15.20	1.87333333333333	8.76666666666667	2.22642076395874	5.21636641262806e-05	0.0104112350727677	LAC19	laccase-19 [Aegilops tauschii subsp. tauschii] [Aegilops tauschii]	-	-	-	-	GO:0005576//extracellular region;GO:0043231//intracellular membrane-bounded organelle	GO:0016682//oxidoreductase activity, acting on diphenols and related substances as donors, oxygen as acceptor;GO:0046914//transition metal ion binding	GO:0009808//lignin metabolic process	--
DG3C06118	214	246	101	411	386	489	28.45	29.15	11.53	54.61	58.60	73.31	23.0433333333333	62.1733333333333	1.43194650403272	5.34919353231114e-05	0.0106120265907271	--	-	-	-	-	-	-	-	-	--
DG4C02391	65	72	51	20	15	15	2.80	2.77	1.89	0.86	0.74	0.73	2.48666666666667	0.776666666666667	-1.67884567560096	5.39410164269444e-05	0.0106370392393541	At5g18840	PREDICTED: sugar transporter ERD6-like 16 [Brachypodium distachyon]	-	-	-	-	-	-	-	--
DG3C04159	31	45	38	76	84	65	1.88	2.44	1.98	4.62	5.83	4.46	2.1	4.97	1.24285652389616	5.44053199402687e-05	0.0106647380730531	MNB1A	Dof zinc finger protein MNB1A [Dichanthelium oligosanthes]	-	-	-	-	-	-	-	C2C2-Dof
DG3C05839	1161	1140	1098	1618	1998	4535	28.85	25.25	23.44	40.19	56.70	127.07	25.8466666666667	74.6533333333333	1.53022844496181	7.09879764873118e-05	0.013133573267866	--	uncharacterized protein LOC109767506 [Aegilops tauschii subsp. tauschii] [Aegilops tauschii]	-	-	-	-	-	-	-	--
DG6C04265	223	487	491	155	90	145	8.14	15.84	15.39	5.65	3.75	5.97	13.1233333333333	5.12333333333333	-1.35697954746827	7.28470251308946e-05	0.0134022247576012	At1g48100	polygalacturonase At1g48100-like [Aegilops tauschii subsp. tauschii] [Aegilops tauschii]	-	-	-	-	-	GO:0016787//hydrolase activity	GO:0008152//metabolic process	--
DG7C02333	35	57	71	94	117	176	3.42	4.93	5.92	9.14	12.91	19.31	4.75666666666667	13.7866666666667	1.53525085083917	7.66129782615218e-05	0.0138627395610354	Os08g0189700	germin-like protein 8-11 [Aegilops tauschii subsp. tauschii] [Aegilops tauschii]	-	-	-	-	-	-	-	--
DG7C02740	332	218	237	130	68	72	19.14	11.20	11.74	7.49	4.48	4.68	14.0266666666667	5.55	-1.33761252733368	7.80519903400746e-05	0.0140459461523461	PER47	PREDICTED: peroxidase 47 [Brachypodium distachyon]	Metabolism;Metabolism;Metabolism	Global and overview maps;Global and overview maps;Biosynthesis of other secondary metabolites	ko01100//Metabolic pathways;ko01110//Biosynthesis of secondary metabolites;ko00940//Phenylpropanoid biosynthesis	K00430;K00430;K00430	-	-	-	--
DG6C05008	66	77	78	113	220	131	4.42	4.59	4.49	7.56	16.82	9.89	4.5	11.4233333333333	1.34398678458098	8.72759002720339e-05	0.0154525266008528	HRPN	peroxidase N-like [Aegilops tauschii subsp. tauschii] [Aegilops tauschii]	Metabolism;Metabolism;Metabolism	Global and overview maps;Global and overview maps;Biosynthesis of other secondary metabolites	ko01100//Metabolic pathways;ko01110//Biosynthesis of secondary metabolites;ko00940//Phenylpropanoid biosynthesis	K00430;K00430;K00430	-	GO:0046906//tetrapyrrole binding	GO:0006950//response to stress;GO:0044710//single-organism metabolic process	--
DG1C00735	110	231	380	82	56	53	7.64	14.31	22.68	5.69	4.44	4.15	14.8766666666667	4.76	-1.64401782722276	9.07868471418302e-05	0.0158199113605393	PER70	peroxidase 2-like [Aegilops tauschii subsp. tauschii] [Aegilops tauschii]	Metabolism;Metabolism;Metabolism	Global and overview maps;Global and overview maps;Biosynthesis of other secondary metabolites	ko01100//Metabolic pathways;ko01110//Biosynthesis of secondary metabolites;ko00940//Phenylpropanoid biosynthesis	K00430;K00430;K00430	-	GO:0003824//catalytic activity;GO:0043169//cation binding;GO:0046906//tetrapyrrole binding	GO:0006950//response to stress;GO:0044710//single-organism metabolic process	--
DG3C03141	21	43	12	1	1	1	1.08	1.97	0.53	0.05	0.06	0.06	1.19333333333333	0.0566666666666667	-4.39635293601391	9.08285209705189e-05	0.0158199113605393	At2g42990	PREDICTED: GDSL esterase/lipase At2g42990-like [Brachypodium distachyon]	-	-	-	-	-	GO:0016787//hydrolase activity	-	--
DG5C06510	1040	358	1143	320	197	171	62.41	19.15	58.92	19.19	13.50	11.57	46.8266666666667	14.7533333333333	-1.66628939373435	9.12724146271855e-05	0.0158199113605393	--	homeotic protein female sterile-like [Aegilops tauschii subsp. tauschii] [Aegilops tauschii]	-	-	-	-	-	-	-	--
DG4C01329	9	16	29	15	183	173	0.67	1.06	1.85	1.11	15.50	14.47	1.19333333333333	10.36	3.11795501114346	9.66858070489499e-05	0.0166704554855289	Cht4	class IV endochitinase [Dactylis glomerata]	Metabolism;Metabolism	Global and overview maps;Carbohydrate metabolism	ko01100//Metabolic pathways;ko00520//Amino sugar and nucleotide sugar metabolism	K01183;K01183	-	-	-	--
DG6C03714	323	400	369	222	134	104	8.81	9.73	8.64	6.06	4.16	3.19	9.06	4.47	-1.01923621886292	9.79900050528576e-05	0.0168073273250037	--	skin secretory protein xP2-like [Aegilops tauschii subsp. tauschii] [Aegilops tauschii]	-	-	-	-	-	-	-	--
DG2C01671	7	3	5	26	21	24	0.26	0.10	0.16	0.97	0.89	1.01	0.173333333333333	0.956666666666667	2.4644672085346	0.000100944466990536	0.0170477086509351	LAC19	laccase-19-like isoform X2 [Aegilops tauschii subsp. tauschii] [Aegilops tauschii]	-	-	-	-	-	GO:0003824//catalytic activity	GO:0044710//single-organism metabolic process	--
DG5C04736	76	143	54	307	208	154	1.78	2.99	1.09	7.20	5.58	4.08	1.95333333333333	5.62	1.52463196651984	0.000104887438891362	0.0176232302937261	At1g51810	leucine-rich repeat receptor-like serine/threonine-protein kinase At2g14510 isoform X1 [Aegilops tauschii subsp. tauschii] [Aegilops tauschii]	-	-	-	-	-	-	-	--
DG0C00549	141	228	143	251	314	352	6.02	8.67	5.24	10.71	15.30	16.94	6.64333333333333	14.3166666666667	1.10771642118677	0.000111540069841986	0.0185517049496782	UGT85A24	7-deoxyloganetin glucosyltransferase-like [Aegilops tauschii subsp. tauschii] [Aegilops tauschii]	Metabolism;Metabolism	Global and overview maps;Global and overview maps	ko01100//Metabolic pathways;ko01110//Biosynthesis of secondary metabolites	K21374;K21374	-	GO:0016757//transferase activity, transferring glycosyl groups	-	--
DG5C03754	813	800	846	260	274	429	70.00	61.43	62.62	22.42	26.95	41.67	64.6833333333333	30.3466666666667	-1.09185597036623	0.000116679198669655	0.0193089415607491	H3-1.1	Histone H3.2, partial [Cajanus cajan]	-	-	-	-	GO:0043231//intracellular membrane-bounded organelle;GO:0043232//intracellular non-membrane-bounded organelle	GO:0003676//nucleic acid binding;GO:0046983//protein dimerization activity	-	--
DG2C05560	1387	1809	3788	984	784	655	78.94	91.77	185.18	55.97	50.95	42.03	118.63	49.65	-1.25660327216249	0.000119938618887264	0.0195535574118582	--	Calcium-binding EF-hand family protein [Zea mays]	-	-	-	-	-	-	-	--
DG6C03711	31	97	12	4	1	4	1.84	5.12	0.61	0.24	0.07	0.27	2.52333333333333	0.193333333333333	-3.70616849485816	0.000126131708583461	0.0204619183599533	At5g33370	GDSL esterase/lipase LTL1-like [Aegilops tauschii subsp. tauschii] [Aegilops tauschii]	-	-	-	-	-	GO:0016787//hydrolase activity	-	--
DG1C02730	160	250	468	101	62	92	12.28	17.10	30.85	7.75	5.43	7.96	20.0766666666667	7.04666666666667	-1.51050688220031	0.000131046529354249	0.0211550211014417	PIP2-6	PREDICTED: aquaporin PIP2-6 [Setaria italica]	-	-	-	-	-	-	GO:0051234//establishment of localization	--
DG2C03663	335	439	539	532	863	1160	11.72	13.70	16.20	18.61	34.49	45.78	13.8733333333333	32.96	1.24840177816904	0.000132234196505487	0.0212426173625303	DTX40	PREDICTED: protein DETOXIFICATION 40 [Brachypodium distachyon]	-	-	-	-	GO:0031224//intrinsic component of membrane	GO:0015291//secondary active transmembrane transporter activity	GO:0044763//single-organism cellular process	--
DG6C05219	176	376	237	365	580	815	11.54	21.97	13.34	23.91	43.42	60.24	15.6166666666667	42.5233333333333	1.44516814460177	0.000133660965928386	0.0213675870386098	GSVIVT00037159001	peroxidase 5-like [Aegilops tauschii subsp. tauschii] [Aegilops tauschii]	Metabolism;Metabolism;Metabolism	Global and overview maps;Global and overview maps;Biosynthesis of other secondary metabolites	ko01100//Metabolic pathways;ko01110//Biosynthesis of secondary metabolites;ko00940//Phenylpropanoid biosynthesis	K00430;K00430;K00430	-	GO:0003824//catalytic activity;GO:0043169//cation binding;GO:0046906//tetrapyrrole binding	GO:0006950//response to stress;GO:0044710//single-organism metabolic process	--
DG5C03456	59	66	98	116	186	128	2.47	2.46	3.52	4.85	8.89	6.04	2.81666666666667	6.59333333333333	1.22701917958956	0.000145212222831651	0.0227720424871044	UGT88A1	PREDICTED: UDP-glycosyltransferase 88A1-like [Brachypodium distachyon]	Metabolism;Metabolism	Global and overview maps;Biosynthesis of other secondary metabolites	ko01110//Biosynthesis of secondary metabolites;ko00941//Flavonoid biosynthesis	K22845;K22845	-	GO:0005488//binding;GO:0016757//transferase activity, transferring glycosyl groups	-	--
DG1C02179	90	141	158	61	42	28	4.74	6.62	7.15	3.21	2.53	1.66	6.17	2.46666666666667	-1.32270771935426	0.000148233156878385	0.0231356129019857	At4g28100	uncharacterized GPI-anchored protein At4g28100 [Aegilops tauschii subsp. tauschii] [Aegilops tauschii]	-	-	-	-	-	-	-	--
DG5C01485	7	6	8	11	44	80	0.71	0.47	0.66	1.05	4.82	8.67	0.613333333333333	4.84666666666667	2.98224959786258	0.000150724054975623	0.0234134178229113	Os08g0189700	Germin-like protein 12-2 [Triticum urartu]	-	-	-	-	-	-	-	--
DG7C03647	100	124	94	216	130	205	1.92	2.12	1.55	4.15	2.85	4.44	1.86333333333333	3.81333333333333	1.0331668639352	0.000153635852445098	0.0236426910874859	XA21	receptor kinase-like protein Xa21 [Aegilops tauschii subsp. tauschii] [Aegilops tauschii]	-	-	-	-	-	-	-	--
DG0C01133	153	131	138	73	48	51	8.30	6.33	6.43	3.96	2.97	3.12	7.02	3.35	-1.06730993495943	0.000164218834223858	0.0243605774274631	PER35	peroxidase 55-like [Aegilops tauschii subsp. tauschii] [Aegilops tauschii]	Metabolism;Metabolism;Metabolism	Global and overview maps;Global and overview maps;Biosynthesis of other secondary metabolites	ko01100//Metabolic pathways;ko01110//Biosynthesis of secondary metabolites;ko00940//Phenylpropanoid biosynthesis	K00430;K00430;K00430	-	-	-	--
DG4C05473	246	294	404	146	94	146	8.34	8.88	11.76	4.95	3.64	5.58	9.66	4.72333333333333	-1.03221783663891	0.000164958361664165	0.0243605774274631	--	expressed protein [Oryza sativa Japonica Group]	-	-	-	-	-	-	-	--
DG1C04702	2564	2490	5580	1529	829	1324	120.24	104.09	224.77	71.67	44.40	70.01	149.7	62.0266666666667	-1.27111372019372	0.000165804460093893	0.0243762164277325	PIP2-3	aquaporin [Hordeum vulgare]	-	-	-	-	GO:0031224//intrinsic component of membrane	-	GO:0051234//establishment of localization	--
DG3C06121	49	59	16	108	114	162	6.06	6.51	1.70	13.36	16.11	22.60	4.75666666666667	17.3566666666667	1.86746707191449	0.000168398034575994	0.0246474847762517	--	Os06g0133300 [Oryza sativa Japonica Group]	-	-	-	-	-	-	-	--
DG4C03726	118	106	117	58	42	34	4.82	3.86	4.11	2.37	1.96	1.57	4.26333333333333	1.96666666666667	-1.11622940463243	0.000188306839985373	0.0274394728070722	CPK12	calcium-dependent protein kinase [Triticum aestivum]	Organismal Systems	Environmental adaptation	ko04626//Plant-pathogen interaction	K13412	-	GO:0004672//protein kinase activity;GO:0032550//purine ribonucleoside binding;GO:0046872//metal ion binding	GO:0006464//cellular protein modification process;GO:0006796//phosphate-containing compound metabolic process	--
DG5C02479	128	174	160	217	246	408	3.65	4.42	3.92	6.19	8.01	13.13	3.99666666666667	9.11	1.18865380110898	0.000203538009562399	0.0290389940070529	AVP1	pyrophosphate-energized vacuolar membrane proton pump-like [Aegilops tauschii subsp. tauschii] [Aegilops tauschii]	Metabolism	Energy metabolism	ko00190//Oxidative phosphorylation	K01507	-	-	-	--
DG5C03321	275	327	415	409	764	575	11.51	12.21	14.93	17.12	36.53	27.15	12.8833333333333	26.9333333333333	1.06388687882695	0.000209900178556864	0.0297673479052635	CYP72A14	PREDICTED: cytochrome P450 72A13-like [Brachypodium distachyon]	-	-	-	-	-	-	-	--
DG5C01435	3200	1966	3674	1563	1128	686	350.64	192.03	345.80	171.18	141.15	84.76	296.156666666667	132.363333333333	-1.16185703353153	0.0002149339617279	0.0301200222452051	MT3B	metallothionein-like protein [Ribes nigrum]	-	-	-	-	-	-	-	--
DG7C01240	212	196	197	412	225	490	7.57	6.24	6.04	14.70	9.17	19.72	6.61666666666667	14.53	1.13485819632368	0.000225995053469202	0.0315358860205413	4CL5	4-coumarate:coenzyme A ligase [Lolium perenne]	Metabolism;Metabolism;Metabolism;Metabolism;Metabolism	Global and overview maps;Global and overview maps;Biosynthesis of other secondary metabolites;Amino acid metabolism;Metabolism of cofactors and vitamins	ko01100//Metabolic pathways;ko01110//Biosynthesis of secondary metabolites;ko00940//Phenylpropanoid biosynthesis;ko00360//Phenylalanine metabolism;ko00130//Ubiquinone and other terpenoid-quinone biosynthesis	K01904;K01904;K01904;K01904;K01904	-	-	-	--
DG3C06217	2229	1317	1610	943	455	599	62.09	32.70	38.52	26.26	14.47	18.82	44.4366666666667	19.85	-1.16261159235082	0.000235237016169076	0.0321445038028216	SULTR3;4	probable sulfate transporter 3.4 [Aegilops tauschii subsp. tauschii] [Aegilops tauschii]	-	-	-	-	GO:0005911//cell-cell junction;GO:0031224//intrinsic component of membrane	GO:0015103//inorganic anion transmembrane transporter activity;GO:0015291//secondary active transmembrane transporter activity	GO:0008272//sulfate transport;GO:0044763//single-organism cellular process	--
DG7C00819	82	21	66	0	5	8	4.93	1.13	3.41	0.00	0.34	0.54	3.15666666666667	0.293333333333333	-3.42778899683109	0.000237657771017427	0.0323410979964707	SEN102	thiol protease SEN102-like [Aegilops tauschii subsp. tauschii] [Aegilops tauschii]	-	-	-	-	-	GO:0070011//peptidase activity, acting on L-amino acid peptides	-	--
DG7C02324	26	25	30	41	76	107	2.49	2.13	2.47	3.92	8.31	11.55	2.36333333333333	7.92666666666667	1.74589118250614	0.000245647147359981	0.0332907483821354	Os08g0189700	Germin-like protein 12-2 [Triticum urartu]	-	-	-	-	-	-	-	--
DG5C05655	64	97	60	28	6	13	4.84	6.54	3.90	2.12	0.52	1.11	5.09333333333333	1.25	-2.0266820426525	0.00025338932620389	0.0340176681232531	PIP1-5	Aquaporin PIP1-5 [Triticum urartu]	-	-	-	-	GO:0031224//intrinsic component of membrane	-	GO:0051234//establishment of localization	--
DG3C03064	521	467	406	631	780	1487	16.93	13.53	11.33	20.49	28.95	54.50	13.93	34.6466666666667	1.31452130034549	0.000264233820603467	0.0350102804279079	--	uncharacterized protein LOC109762436 [Aegilops tauschii subsp. tauschii] [Aegilops tauschii]	-	-	-	-	-	-	-	--
DG5C06208	25	21	23	41	59	63	1.95	1.46	1.54	3.20	5.26	5.55	1.65	4.67	1.50095652546385	0.000267606183042079	0.0351107841431942	HSP26-A	glutathione transferase GST 23-like [Aegilops tauschii subsp. tauschii] [Aegilops tauschii]	Metabolism	Metabolism of other amino acids	ko00480//Glutathione metabolism	K00799	-	-	-	--
DG3C01474	27	54	107	146	182	131	1.22	2.18	4.16	6.60	9.40	6.68	2.52	7.56	1.58496250072116	0.000270824441109808	0.0353920257723342	MLO1	PREDICTED: MLO-like protein 1 [Brachypodium distachyon]	-	-	-	-	GO:0031224//intrinsic component of membrane	-	GO:0006950//response to stress	--
DG4C04961	41	45	52	78	75	115	1.96	1.92	2.14	3.73	4.10	6.21	2.00666666666667	4.68	1.22170754354486	0.000274821711913742	0.0355220368492365	CBL3	PREDICTED: calcineurin B-like protein 3 [Oryza sativa Japonica Group]	-	-	-	-	-	-	-	--
DG4C03191	22	28	49	166	30	214	0.88	0.99	1.68	6.61	1.36	9.61	1.18333333333333	5.86	2.30804414075136	0.000274828647534444	0.0355220368492365	TPS2	beta-sesquiphellandrene synthase-like [Aegilops tauschii subsp. tauschii] [Aegilops tauschii]	Metabolism	Metabolism of terpenoids and polyketides	ko00909//Sesquiterpenoid and triterpenoid biosynthesis	K15803	-	GO:0016829//lyase activity	-	--
DG2C01520	475	633	469	321	191	138	9.37	11.14	7.95	6.33	4.30	3.07	9.48666666666667	4.56666666666667	-1.05475976867859	0.000277124267950665	0.035649439031841	FTIP1	FT-interacting protein 1-like [Aegilops tauschii subsp. tauschii] [Aegilops tauschii]	-	-	-	-	-	-	-	--
DG2C03328	23	37	28	73	54	50	0.64	0.92	0.67	2.03	1.71	1.57	0.743333333333333	1.77	1.25166815088385	0.000278708617656924	0.0357137439559448	Os11g0547000	PREDICTED: adagio-like protein 3 isoform X1 [Brachypodium distachyon]	Organismal Systems	Environmental adaptation	ko04712//Circadian rhythm - plant	K12116	-	-	GO:0050794//regulation of cellular process	--
DG5C02925	352	297	709	191	138	158	24.93	18.75	43.13	13.52	11.16	12.62	28.9366666666667	12.4333333333333	-1.21868561172182	0.000306231601627707	0.0386391536582515	ACO1	ACC oxidase [Hordeum vulgare]	Metabolism;Metabolism;Metabolism	Global and overview maps;Global and overview maps;Amino acid metabolism	ko01100//Metabolic pathways;ko01110//Biosynthesis of secondary metabolites;ko00270//Cysteine and methionine metabolism	K05933;K05933;K05933	-	GO:0016705//oxidoreductase activity, acting on paired donors, with incorporation or reduction of molecular oxygen;GO:0043169//cation binding	GO:0044710//single-organism metabolic process	--
DG3C06199	847	555	1012	454	201	153	42.07	24.59	43.16	22.55	11.38	8.56	36.6066666666667	14.1633333333333	-1.36994556763098	0.000310598914628788	0.0388921804431758	OMT2	probable O-methyltransferase 2 [Aegilops tauschii subsp. tauschii] [Aegilops tauschii]	-	-	-	-	-	-	-	--
DG2C03822	517	769	1062	1003	1607	1261	43.85	58.14	77.37	85.03	155.65	120.61	59.7866666666667	120.43	1.0102991402936	0.00031193772682301	0.0389118682565733	GST4	glutathione S-transferase 4-like [Aegilops tauschii subsp. tauschii] [Aegilops tauschii]	Metabolism	Metabolism of other amino acids	ko00480//Glutathione metabolism	K00799	-	GO:0003824//catalytic activity	-	--
DG7C04960	8	17	33	45	108	51	0.63	1.20	2.24	3.55	9.74	4.54	1.35666666666667	5.94333333333333	2.13120600335874	0.000322746125822324	0.0395118045188877	ATJ11	chaperone protein dnaJ 11, chloroplastic-like [Aegilops tauschii subsp. tauschii] [Aegilops tauschii]	-	-	-	-	-	-	-	--
DG6C02640	68	67	55	19	22	19	4.52	3.97	3.14	1.26	1.67	1.43	3.87666666666667	1.45333333333333	-1.4154510566963	0.000325460190661484	0.0396964999957926	NAC071	NAC domain-containing protein 86-like [Aegilops tauschii subsp. tauschii] [Aegilops tauschii]	-	-	-	-	-	-	-	NAC
DG1C02303	590	1062	1893	509	405	285	40.36	64.75	111.22	34.80	31.63	21.98	72.11	29.47	-1.29095228152873	0.000386398743929902	0.0461046501271723	--	PREDICTED: leucine-rich repeat extensin-like protein 3 [Brachypodium distachyon]	-	-	-	-	-	-	-	--
DG4C03472	1026	2910	2981	3392	4849	5218	62.83	158.84	156.80	207.61	339.08	360.31	126.156666666667	302.333333333333	1.26092360342665	0.000393241671468864	0.046583578146808	--	PREDICTED: chitinase 2-like [Brachypodium distachyon]	-	-	-	-	-	-	-	--
DG1C00104	1	3	2	6	16	42	0.07	0.18	0.12	0.41	1.25	3.25	0.123333333333333	1.63666666666667	3.73012584868575	0.000402241700192978	0.0474789378880113	SALT	PREDICTED: jacalin-related lectin 9-like [Brachypodium distachyon]	-	-	-	-	-	-	-	--
DG3C04948	118	146	67	184	201	621	2.42	2.67	1.18	3.77	4.71	14.37	2.09	7.61666666666667	1.86565681714339	0.000413339873145641	0.0485614997857123	AAO	L-ascorbate oxidase-like [Aegilops tauschii subsp. tauschii] [Aegilops tauschii]	-	-	-	-	-	GO:0016491//oxidoreductase activity	-	--
DG2C04840	1420	1501	2558	2124	3400	7085	117.15	110.38	181.27	175.13	320.25	659.07	136.266666666667	384.816666666667	1.49773858899183	0.000417614931892032	0.0485614997857123	PR1	pathogenesis-related protein 1-like [Aegilops tauschii subsp. tauschii] [Aegilops tauschii]	-	-	-	-	-	-	GO:0050896//response to stimulus	--
MSTRG.14964	702	698	349	1042	1004	1067	49.66	44.02	21.21	73.68	81.11	85.12	38.2966666666667	79.97	1.06224006213491	0.000423659719721186	0.048675968176818	SAP1	zinc finger A20 and AN1 domain-containing stress-associated protein 1-like [Triticum aestivum]	-	-	-	-	-	-	-	SAP1
DG3C02856	1220	761	657	5056	1342	13018	40.75	22.66	18.85	168.81	51.19	490.36	27.42	236.786666666667	3.11028736962116	0.000426900257789618	0.048675968176818	AS	asparagine synthetase-1 [Secale cereale]	Metabolism;Metabolism;Metabolism	Global and overview maps;Global and overview maps;Amino acid metabolism	ko01100//Metabolic pathways;ko01110//Biosynthesis of secondary metabolites;ko00250//Alanine, aspartate and glutamate metabolism	K01953;K01953;K01953	-	GO:0016884//carbon-nitrogen ligase activity, with glutamine as amido-N-donor;GO:0032550//purine ribonucleoside binding	GO:0006529//asparagine biosynthetic process	--
DG3C02601	114	201	54	263	292	348	7.77	12.22	3.16	17.92	22.74	26.76	7.71666666666667	22.4733333333333	1.54216443383661	0.000428392823667234	0.048675968176818	PRXC2	peroxidase 2-like [Aegilops tauschii subsp. tauschii] [Aegilops tauschii]	Metabolism;Metabolism;Metabolism	Global and overview maps;Global and overview maps;Biosynthesis of other secondary metabolites	ko01100//Metabolic pathways;ko01110//Biosynthesis of secondary metabolites;ko00940//Phenylpropanoid biosynthesis	K00430;K00430;K00430	-	-	-	--
DG4C01419	95	73	105	134	151	231	6.84	4.68	6.49	9.64	12.41	18.75	6.00333333333333	13.6	1.17977097095258	0.000432977782966662	0.0488315902351305	SYP132	PREDICTED: syntaxin-132 [Oryza sativa Japonica Group]	Genetic Information Processing	Folding, sorting and degradation	ko04130//SNARE interactions in vesicular transport	K08486	-	-	GO:0015031//protein transport;GO:0061024//membrane organization	--
