# Supplementary material for: Transcriptome Analysis Reveals the Potential Molecular Mechanisms of Tiller Bud Development in Orchardgrass
Source: Int J Mol Sci. 2023 Oct 30;24(21):15762. doi: 10.3390/ijms242115762 (PMC10650679; doi:10.3390/ijms242115762)
Supplement: Supplementary file 1 [file ijms-24-15762-s001.zip › Table S6 DE miRNAs of CK-vs-SL group.xls]

id	CK-1_count	CK-2_count	CK-3_count	SL-1_count	SL-2_count	SL-3_count	CK-1_TPM	CK-2_TPM	CK-3_TPM	SL-1_TPM	SL-2_TPM	SL-3_TPM	CK_mean	SL_mean	log2(fc)	PValue	FDR	length	seq	total
miR1511-z	713	979	1129	532	177	394	347.6392	400.6507	502.5524	221.1973	118.0877	203.2247	416.947433333333	180.836566666667	-1.20517907503306	0.000129159148187729	0.0427516780501384	19	ACTGGCTCTGATACCATGT	7387
miR166-x	640	1528	854	428	281	516	312.0464	625.3261	380.1415	177.9557	187.4726	266.1521	439.171333333333	210.5268	-1.06077998665447	0.000453827868310266	0.0807663077308045	21	GGAATGTTGTCTGGCTCGGGG	7860
miR169-y	105	89	107	50	29	50	51.1951	36.4228	47.629	20.7892	19.3477	25.7899	45.0823	21.9756	-1.03665856470051	0.00049824362719207	0.0807663077308045	22	TGGGCAAGTCATCCTGGTTACC	905
miR171-x	945	863	836	568	120	481	460.756	353.1783	372.1291	236.1655	80.0595	248.0992	395.354466666667	188.108066666667	-1.07158500663794	0.00346565886527633	0.155589911293026	21	TGTTGGCTCGACTCACTCAGA	6602
miR172-x	35	103	27	21	8	27	17.065	42.1522	12.0185	8.7315	5.3373	13.9266	23.7452333333333	9.3318	-1.34741064016456	0.00441730446183628	0.156656547521551	21	GCAGCACCACCAAGATTCACA	372
miR2118-z	0	0	0	3	4	1	0.01	0.01	0.01	1.2474	2.6686	0.5158	0.01	1.47726666666667	7.20678646540486	0.0217727243500223	0.399791875884584	22	TTCCTGATGCCTCCCATTCCTA	12
miR2916-z	18	14	4	4	0	5	8.7763	5.7294	1.7805	1.6631	0.01	2.579	5.42873333333333	1.41736666666667	-1.9374025929436	0.0155287795495639	0.354084487577598	20	TTGGGGCTCGAAGACGATCA	76
miR384-x	15	14	16	5	2	8	7.3136	5.7294	7.1221	2.0789	1.3343	4.1264	6.7217	2.5132	-1.41930066914658	0.00920719921317537	0.263680630782988	20	TTGTCATTCTGTCCACCTCC	107
miR390-y	6	29	12	3	0	8	2.9254	11.8681	5.3416	1.2474	0.01	4.1264	6.7117	1.7946	-1.90301591525173	0.0148778905199052	0.354084487577598	21	CGCTATCTATCCTGAGCTCCA	109
miR394-x	89	100	117	41	15	64	43.394	40.9245	52.0803	17.0472	10.0074	33.0111	45.4662666666667	20.0219	-1.18321765935379	0.00287155535301012	0.155589911293026	20	CTTTGGCATTCTGTCCACCT	887
miR408-y	9	7	20	20	26	40	4.3882	2.8647	8.9026	8.3157	17.3462	20.6319	5.38516666666667	15.4312666666667	1.51879358871532	0.046995394887627	0.539117055065616	21	ATGCACTGCCTCTTCCCTGGC	213
miR4393-z	7	10	7	2	0	3	3.413	4.0924	3.1159	0.8316	0.01	1.5474	3.54043333333333	0.796333333333333	-2.15248159751502	0.00687927819789132	0.213472601578315	18	AAAAGGGGCAACAGAGAA	70
miR5054-z	394	384	372	196	76	242	192.1036	157.15	165.5886	81.4937	50.7043	124.8233	171.614066666667	85.6737666666667	-1.00224238746055	0.0025804643548928	0.150729476729915	18	TCCCCACGGTCGGCGCCA	3515
miR5059-z	30	29	12	13	2	13	14.6272	11.8681	5.3416	5.4052	1.3343	6.7054	10.6123	4.48163333333333	-1.24364084081943	0.0188538734916378	0.390039507858257	18	TCCTGGGCAGCAGCACCA	220
miR5072-z	26	34	30	11	3	13	12.6769	13.9143	13.3539	4.5736	2.0015	6.7054	13.3150333333333	4.42683333333333	-1.58870907696917	0.000732020915989164	0.0807663077308045	18	TCCCCAGCGGAGTCGCCA	237
miR5168-x	12	57	19	2	3	13	5.8509	23.327	8.4575	0.8316	2.0015	6.7054	12.5451333333333	3.1795	-1.98025599026768	0.00355962812877037	0.155589911293026	21	GGGTTGTTGTCTGGTTCAAGG	215
miR6250-z	4	5	6	2	0	1	1.9503	2.0462	2.6708	0.8316	0.01	0.5158	2.22243333333333	0.452466666666667	-2.29625672544807	0.021517406086052	0.399791875884584	24	AGGGGATAGATCGATGCGTCAAGA	31
miR6478-z	68	97	70	71	10	22	33.1549	39.6967	31.1591	29.5207	6.6716	11.3476	34.6702333333333	15.8466333333333	-1.12952117816304	0.00404716938000786	0.155589911293026	20	CCGACCTTAGCTCAGTTGGC	746
miR7757-y	5	49	12	2	4	9	2.4379	20.053	5.3416	0.8316	2.6686	4.6422	9.2775	2.71413333333333	-1.77324450021621	0.0159407089816721	0.354084487577598	21	GATAGCTGAATGTTTTGTTTA	129
miR7782-y	720	989	1136	528	179	401	351.0522	404.7431	505.6683	219.5341	119.422	206.8353	420.487866666667	181.930466666667	-1.2086770099636	0.000120959912265706	0.0427516780501384	19	ACTGGCTCTGATACCATGT	7461
miR8175-z	57	44	42	30	10	25	27.7916	18.0068	18.6955	12.4735	6.6716	12.895	21.4979666666667	10.6800333333333	-1.00928406262418	0.00430562789373114	0.156656547521551	18	TCCCCGGCAACGGCGCCA	512
miR841-x	6	0	3	0	0	0	2.9254	0.01	1.3354	0.01	0.01	0.01	1.4236	0.01	-7.15340002773506	0.0260172617245085	0.437883743939609	19	AGAAGCCACTGGAAACTGA	11
miR845-z	8	8	6	3	1	1	3.9006	3.274	2.6708	1.2474	0.6672	0.5158	3.2818	0.810133333333333	-2.01825604633858	0.00929387923202878	0.263680630782988	19	AGCTCTGATACCAATTGTT	47
miR8569-z	50	63	51	18	10	22	24.3786	25.7824	22.7017	7.4841	6.6716	11.3476	24.2875666666667	8.5011	-1.51449651985884	2.14115586565902e-05	0.021261677745994	18	ATCCGGTAGGTCGGACCA	435
miR8704-z	1	0	0	7	0	27	0.4876	0.01	0.01	2.9105	0.01	13.9266	0.1692	5.6157	5.0526643929707	0.00185478081258551	0.138901096524806	18	TCCGGCAGTCAGACTGTG	38
miR9773-z	7	9	1	25	22	9	3.413	3.6832	0.4451	10.3946	14.6776	4.6422	2.51376666666667	9.9048	1.97827710232235	0.00684155215484856	0.213472601578315	26	TTTGTTTTTATGTTATTTTGTGAAGG	128
miR9779-z	11	16	10	4	2	4	5.3633	6.5479	4.4513	1.6631	1.3343	2.0632	5.45416666666667	1.68686666666667	-1.6930128417218	0.00351621567857207	0.155589911293026	18	TCTGCAACTTCTGAGGAT	96
novel-m0046-3p	82	112	94	142	192	137	39.9809	45.8354	41.8423	59.0414	128.0951	70.6644	42.5528666666667	85.9336333333333	1.0139665689355	0.0479165263624043	0.540694439521221	24	AATTCTTGGCGCCTTGGACGAAGG	1521
novel-m0050-5p	105	77	119	66	10	31	51.1951	31.5119	52.9705	27.4418	6.6716	15.9898	45.2258333333333	16.7010666666667	-1.4372068383153	0.000561873633880195	0.0807663077308045	21	CTCCGACCCATATTACTCTTC	794
novel-m0051-5p	113	96	123	70	10	42	55.0957	39.2875	54.7511	29.1049	6.6716	21.6635	49.7114333333333	19.1466666666667	-1.37648445277031	0.000927172280880968	0.0907649810274297	21	CTCCGACCCATATTACTCTTC	887
novel-m0081-5p	26	21	11	34	49	51	12.6769	8.5941	4.8964	14.1367	32.6909	26.3057	8.72246666666667	24.3777666666667	1.48275787740908	0.00772363025433271	0.232411055834921	24	AGGGATCGCGCGGCCTATGGTCCG	422
novel-m0087-5p	27	38	20	52	80	61	13.1645	15.5513	8.9026	21.6208	53.373	31.4637	12.5394666666667	35.4858333333333	1.50076719814489	0.00319107914506053	0.155589911293026	24	ATATCTTTTGAGGCACTTTGAGAA	480
novel-m0104-5p	52	137	23	45	1	0	25.3538	56.0665	10.238	18.7103	0.6672	0.01	30.5527666666667	6.4625	-2.24113874682143	0.0124275477783667	0.324751445892582	25	CCTTGCCGGTGTGCGCGAGCTCCCA	518
novel-m0109-5p	56	58	67	22	15	32	27.3041	23.7362	29.8237	9.1473	10.0074	16.5056	26.9546666666667	11.8867666666667	-1.18117872939675	0.000696750518938378	0.0807663077308045	22	ATGGATTTGTATGAGTGCCGCT	380
novel-m0122-3p	31	58	28	17	5	22	15.1147	23.7362	12.4637	7.0683	3.3358	11.3476	17.1048666666667	7.25056666666667	-1.23824120006144	0.00524087841588714	0.179454905757791	19	AAAAAAGATTGAGCCGAAT	289
novel-m0131-5p	13	12	10	14	49	29	6.3384	4.9109	4.4513	5.821	32.6909	14.9582	5.23353333333333	17.8233666666667	1.76791268196751	0.0160461248146948	0.354084487577598	24	AATCGGGTCCCGTAGCAACGCACG	236
novel-m0132-3p	8	21	13	25	31	31	3.9006	8.5941	5.7867	10.3946	20.682	15.9898	6.0938	15.6888	1.36432095180995	0.0333991300844705	0.485097987577137	24	ATTCTGCACCCAGAGAGTCAAATA	230
novel-m0158-3p	12	17	21	18	0	0	5.8509	6.9572	9.3477	7.4841	0.01	0.01	7.38526666666667	2.50136666666667	-1.56193346197298	0.045999352650448	0.537380672728175	21	TTCAACTTGAGTCAATCCAGT	215
novel-m0203-3p	8	9	5	20	18	11	3.9006	3.6832	2.2257	8.3157	12.0089	5.6738	3.26983333333333	8.66613333333333	1.40617133146275	0.0394043203339509	0.507274516268651	24	ACTAGTAAAGCGGGACTAAAGGCC	141
novel-m0214-5p	7	10	7	18	18	16	3.413	4.0924	3.1159	7.4841	12.0089	8.2528	3.54043333333333	9.2486	1.38530904467108	0.0341962327597176	0.485097987577137	24	ACATTTTGTGTCGTGGTCTGGCCC	165
novel-m0215-5p	9	14	13	6	3	5	4.3882	5.7294	5.7867	2.4947	2.0015	2.579	5.30143333333333	2.3584	-1.16857404019166	0.0180131882175404	0.380576508511013	21	CTCAGTTCCGAAATGTAAGCC	144
novel-m0245-5p	4	10	4	15	10	23	1.9503	4.0924	1.7805	6.2368	6.6716	11.8634	2.60773333333333	8.25726666666667	1.66286795030265	0.0227633406697006	0.399791875884584	24	GGCTCGGACATGCGTGGACAACCA	113
novel-m0282-5p	3	5	5	4	27	11	1.4627	2.0462	2.2257	1.6631	18.0134	5.6738	1.91153333333333	8.4501	2.14423805648848	0.0293556813005014	0.455471742678091	24	AATTTGGGGCACTTTGATCGAACT	113
novel-m0283-5p	3	4	5	4	25	9	1.4627	1.637	2.2257	1.6631	16.6791	4.6422	1.77513333333333	7.66146666666667	2.10969320773994	0.0399286258489916	0.507274516268651	24	AATTTGGGGCACTTTGATCGAACT	99
novel-m0284-5p	3	4	5	4	25	9	1.4627	1.637	2.2257	1.6631	16.6791	4.6422	1.77513333333333	7.66146666666667	2.10969320773994	0.0396758527379994	0.507274516268651	24	AATTTGGGGCACTTTGATCGAACT	99
novel-m0285-5p	9	13	6	15	59	35	4.3882	5.3202	2.6708	6.2368	39.3626	18.053	4.1264	21.2174666666667	2.36229682758366	0.00100545296203598	0.0907649810274297	24	ACTTTAGTCCCGATTTGAACCACC	255
novel-m0288-5p	9	13	2	14	23	18	4.3882	5.3202	0.8903	5.821	15.3447	9.2844	3.5329	10.1500333333333	1.5225596463982	0.035305270850019	0.489388688135225	24	AATTATCCGGGGCTAAAAGTAACC	138
novel-m0293-3p	10	24	14	5	4	10	4.8757	9.8219	6.2318	2.0789	2.6686	5.158	6.97646666666667	3.30183333333333	-1.07922924828932	0.0284156945891508	0.455471742678091	19	ATAGATATGGTAGAGGGGC	157
novel-m0294-3p	10	24	14	5	4	10	4.8757	9.8219	6.2318	2.0789	2.6686	5.158	6.97646666666667	3.30183333333333	-1.07922924828932	0.0284719464866979	0.455471742678091	19	ATAGATATGGTAGAGGGGC	157
novel-m0295-3p	10	24	14	5	4	10	4.8757	9.8219	6.2318	2.0789	2.6686	5.158	6.97646666666667	3.30183333333333	-1.07922924828932	0.0287420307502091	0.455471742678091	19	ATAGATATGGTAGAGGGGC	157
novel-m0296-3p	10	24	14	5	4	10	4.8757	9.8219	6.2318	2.0789	2.6686	5.158	6.97646666666667	3.30183333333333	-1.07922924828932	0.0290114431691699	0.455471742678091	19	ATAGATATGGTAGAGGGGC	157
novel-m0311-3p	16	4	15	4	0	0	7.8012	1.637	6.677	1.6631	0.01	0.01	5.37173333333333	0.561033333333333	-3.25922929241782	0.000580636298904385	0.0807663077308045	21	TCCAACGGACGTCGGCAACGA	104
novel-m0325-3p	13	6	12	8	0	0	6.3384	2.4555	5.3416	3.3263	0.01	0.01	4.71183333333333	1.11543333333333	-2.07868421927787	0.0120379017811265	0.323071255909693	21	TCCACCGCTGAGCTCCCGGAG	86
novel-m0375-5p	4	9	4	8	17	22	1.9503	3.6832	1.7805	3.3263	11.3418	11.3476	2.47133333333333	8.6719	1.8110585059164	0.0215484600100747	0.399791875884584	24	AATGTTGCACGCGAGAGTAGATGG	112
novel-m0394-5p	12	8	7	8	2	1	5.8509	3.274	3.1159	3.3263	1.3343	0.5158	4.08026666666667	1.72546666666667	-1.24167683949146	0.0496750446929726	0.554239543596874	24	AAATCAGCTGCAAACACTCGAGGA	70
novel-m0420-5p	6	2	3	11	10	15	2.9254	0.8185	1.3354	4.5736	6.6716	7.737	1.6931	6.3274	1.90194561574238	0.0212731805106054	0.399791875884584	24	ACCAGTGACGGTCATTTACTCGCC	82
novel-m0422-3p	14	10	8	4	2	6	6.826	4.0924	3.561	1.6631	1.3343	3.0948	4.82646666666667	2.03073333333333	-1.24896661124797	0.032684153794596	0.485097987577137	21	AGTAATATTGGTCAGAGGGAG	104
novel-m0423-3p	14	10	8	4	2	6	6.826	4.0924	3.561	1.6631	1.3343	3.0948	4.82646666666667	2.03073333333333	-1.24896661124797	0.0324762313697041	0.485097987577137	21	AGTAATATTGGTCAGAGGGAG	104
novel-m0424-3p	14	10	8	4	2	6	6.826	4.0924	3.561	1.6631	1.3343	3.0948	4.82646666666667	2.03073333333333	-1.24896661124797	0.0329321459810131	0.485097987577137	21	AGTAATATTGGTCAGAGGGAG	104
novel-m0496-3p	1	8	5	18	16	19	0.4876	3.274	2.2257	7.4841	10.6746	9.8002	1.99576666666667	9.31963333333333	2.22333013628266	0.00209820387499707	0.138901096524806	24	TTTAGCACCGGTTTGTAGCACAAC	128
novel-m0514-3p	3	1	1	6	9	8	1.4627	0.4092	0.4451	2.4947	6.0045	4.1264	0.772333333333333	4.20853333333333	2.44602200064459	0.0116566550697069	0.321529402339416	24	AACCCTCTGCCGAACGTATATGTT	51
novel-m0532-3p	7	5	6	4	0	0	3.413	2.0462	2.6708	1.6631	0.01	0.01	2.71	0.561033333333333	-2.27213445654856	0.0150929453289662	0.354084487577598	21	TCCAGCGCTGGTCGATTTCCT	62
novel-m0533-3p	7	5	6	4	0	0	3.413	2.0462	2.6708	1.6631	0.01	0.01	2.71	0.561033333333333	-2.27213445654856	0.0157885236383877	0.354084487577598	21	TCCAGCGCTGGTCGATTTCCT	62
novel-m0544-5p	9	15	9	8	2	2	4.3882	6.1387	4.0062	3.3263	1.3343	1.0316	4.84436666666667	1.8974	-1.35228421344825	0.0195853553522639	0.396903221730572	24	GAATTGTATCTGGCGGACGCGAGA	98
novel-m0553-5p	3	1	0	3	11	7	1.4627	0.4092	0.01	1.2474	7.3388	3.6106	0.6273	4.0656	2.69624081274262	0.0229487783740395	0.399791875884584	24	GAAGTTCGTACTGCGCTCGTTGCT	48
novel-m0589-3p	5	15	10	2	3	2	2.4379	6.1387	4.4513	0.8316	2.0015	1.0316	4.34263333333333	1.28823333333333	-1.75317621758833	0.00652134845556629	0.213472601578315	20	CCTCGGCGTGGCTCCTGGGA	77
novel-m0594-3p	2	1	0	6	7	8	0.9751	0.4092	0.01	2.4947	4.6701	4.1264	0.464766666666667	3.76373333333333	3.01758590773738	0.00407385467635313	0.155589911293026	24	AAGGCACACGGCAAACTAGTTATT	43
novel-m0605-3p	2	9	4	2	1	0	0.9751	3.6832	1.7805	0.8316	0.6672	0.01	2.14626666666667	0.502933333333333	-2.09339025700242	0.0383469625799721	0.507274516268651	24	ACTTGTGAGAGACATCCTGGGCCT	43
novel-m0611-3p	1	0	1	7	10	4	0.4876	0.01	0.4451	2.9105	6.6716	2.0632	0.314233333333333	3.88176666666667	3.62680526765377	0.00203310738057208	0.138901096524806	24	ATAGCATCTTATACTATGGGACGG	43
novel-m0614-3p	1	2	2	7	7	7	0.4876	0.8185	0.8903	2.9105	4.6701	3.6106	0.732133333333333	3.7304	2.34915201911679	0.0140305802021169	0.354084487577598	24	ATGGCGCAAGGATACTGACTCACT	43
