# Supplementary material for: Transcriptome Analysis Reveals the Potential Molecular Mechanisms of Tiller Bud Development in Orchardgrass
Source: Int J Mol Sci. 2023 Oct 30;24(21):15762. doi: 10.3390/ijms242115762 (PMC10650679; doi:10.3390/ijms242115762)
Supplement: Supplementary file 1 [file ijms-24-15762-s001.zip › Table S7 DE miRNAs of CK-vs-Sucrose group.xls]

id	CK-1_count	CK-2_count	CK-3_count	Sucrose-1_count	Sucrose-2_count	Sucrose-3_count	CK-1_TPM	CK-2_TPM	CK-3_TPM	Sucrose-1_TPM	Sucrose-2_TPM	Sucrose-3_TPM	CK_mean	Sucrose_mean	log2(fc)	PValue	FDR	length	seq	total
miR5055-z	0	0	0	6	1	4	0.01	0.01	0.01	2.9383	0.5382	1.6775	0.01	1.718	7.424586226	0.006475521	0.60575556	21	TCTCGCTACTGAGCTCGGCTT	16
miR1133-z	0	0	0	3	2	2	0.01	0.01	0.01	1.4691	1.0764	0.8387	0.01	1.128066667	6.817708521	0.024821203	0.821489726	21	TATACTCCCTCCGTTCGGAAA	11
novel-m0494-3p	0	4	0	6	4	4	0.01	1.637	0.01	2.9383	2.1527	1.6775	0.552333333	2.256166667	2.030262544	0.029069748	0.821489726	24	ATCCGGATGCTGGTTTAACCAATC	55
novel-m0538-3p	2	2	1	8	4	6	0.9751	0.8185	0.4451	3.9177	2.1527	2.5162	0.746233333	2.8622	1.939425776	0.015941232	0.821489726	24	ACACCGGCGGCTCCGAAACGATGC	49
novel-m0508-3p	2	3	0	4	7	6	0.9751	1.2277	0.01	1.9589	3.7673	2.5162	0.7376	2.747466667	1.897191417	0.013078003	0.821489726	24	AACCGATCCCAGTACTAATCCAAC	52
miR827-y	1	4	1	6	9	2	0.4876	1.637	0.4451	2.9383	4.8436	0.8387	0.856566667	2.873533333	1.746188344	0.046996471	1	21	TTAGATGAACATCAGCAAACA	35
novel-m0382-3p	7	6	0	7	14	11	3.413	2.4555	0.01	3.428	7.5346	4.613	1.9595	5.191866667	1.405767761	0.028350467	0.821489726	24	ATTCGAGAGTGGCTGTCCAAATGC	91
novel-m0383-3p	7	6	0	7	14	11	3.413	2.4555	0.01	3.428	7.5346	4.613	1.9595	5.191866667	1.405767761	0.02861999	0.821489726	24	ATTCGAGAGTGGCTGTCCAAATGC	91
novel-m0384-3p	7	6	0	7	14	11	3.413	2.4555	0.01	3.428	7.5346	4.613	1.9595	5.191866667	1.405767761	0.028659713	0.821489726	24	ATTCGAGAGTGGCTGTCCAAATGC	91
novel-m0385-3p	7	6	0	7	14	11	3.413	2.4555	0.01	3.428	7.5346	4.613	1.9595	5.191866667	1.405767761	0.02823843	0.821489726	24	ATTCGAGAGTGGCTGTCCAAATGC	91
novel-m0093-3p	9	48	41	92	65	75	4.3882	19.6438	18.2504	45.0537	34.9819	31.4526	14.09413333	37.16273333	1.398761849	0.00084272	0.14556969	21	GACGAAAGTCGGCCATAGTGA	661
miR8638-z	4	3	4	13	6	7	1.9503	1.2277	1.7805	6.3663	3.2291	2.9356	1.652833333	4.177	1.337525888	0.03221046	0.821489726	21	TGAAAACAGAAATGGCTCTCT	67
miR171-y	49	75	70	182	70	197	23.8911	30.6934	31.1591	89.128	37.6728	82.6154	28.5812	69.8054	1.288272154	0.000284089	0.14556969	21	TGATTGAGCCGTGCCAATATC	1175
novel-m0336-5p	5	3	3	11	8	6	2.4379	1.2277	1.3354	5.3869	4.3055	2.5162	1.667	4.069533333	1.287609261	0.035253573	0.824452874	24	ATTGCTGAGTTCGGCCGGGCTACC	84
miR9773-z	7	9	1	11	17	8	3.413	3.6832	0.4451	5.3869	9.1491	3.3549	2.513766667	5.963633333	1.246340816	0.032731855	0.821489726	26	TTTGTTTTTATGTTATTTTGTGAAGG	128
novel-m0392-5p	7	6	7	15	10	16	3.413	2.4555	3.1159	7.3457	5.3818	6.7099	2.9948	6.479133333	1.113341188	0.019127189	0.821489726	24	TTACGTACCACGGTTTTGTGACCA	119
novel-m0393-5p	7	6	7	15	10	16	3.413	2.4555	3.1159	7.3457	5.3818	6.7099	2.9948	6.479133333	1.113341188	0.019124639	0.821489726	24	TTACGTACCACGGTTTTGTGACCA	119
miR531-z	36	38	45	21	11	27	17.5526	15.5513	20.0309	10.284	5.92	11.3229	17.7116	9.175633333	-0.948814899	0.018751454	0.821489726	19	TCGCCGGAGGAGCATGCTG	316
miR172-x	35	103	27	34	15	20	17.065	42.1522	12.0185	16.6503	8.0727	8.3874	23.74523333	11.0368	-1.105315994	0.022517443	0.821489726	21	GCAGCACCACCAAGATTCACA	372
novel-m0236-5p	11	22	17	8	6	7	5.3633	9.0034	7.5672	3.9177	3.2291	2.9356	7.3113	3.3608	-1.121323259	0.024887411	0.821489726	24	GATACGAACCAGGACTAAAGGGTC	216
novel-m0149-3p	7	14	25	6	6	5	3.413	5.7294	11.1283	2.9383	3.2291	2.0968	6.7569	2.754733333	-1.294448836	0.032558133	0.821489726	24	AACCGTCTGCAAGAATCTTGGAGA	222
novel-m0150-5p	7	14	25	6	6	5	3.413	5.7294	11.1283	2.9383	3.2291	2.0968	6.7569	2.754733333	-1.294448836	0.032513618	0.821489726	24	AACCGTCTGCAAGAATCTTGGAGA	222
novel-m0109-5p	56	58	67	35	9	19	27.3041	23.7362	29.8237	17.14	4.8436	7.968	26.95466667	9.983866667	-1.432864496	0.00047314	0.14556969	22	ATGGATTTGTATGAGTGCCGCT	380
novel-m0151-5p	10	25	25	4	5	9	4.8757	10.2311	11.1283	1.9589	2.6909	3.7743	8.745033333	2.808033333	-1.638903822	0.00374028	0.384874819	21	TTCCTGCCGAGCTCTCTTGTT	222
novel-m0446-5p	9	11	4	4	1	2	4.3882	4.5017	1.7805	1.9589	0.5382	0.8387	3.5568	1.111933333	-1.677509561	0.031499878	0.821489726	24	ATTGGGCACCGGCAACATTGTGGA	78
miR390-y	6	29	12	2	2	10	2.9254	11.8681	5.3416	0.9794	1.0764	4.1937	6.7117	2.083166667	-1.687899963	0.034620208	0.824452874	21	CGCTATCTATCCTGAGCTCCA	109
novel-m0577-5p	10	7	5	2	2	2	4.8757	2.8647	2.2257	0.9794	1.0764	0.8387	3.322033333	0.964833333	-1.783714894	0.020531658	0.821489726	24	ATACACGGGGTCGAGCTCTACCCG	71
novel-m0437-3p	7	9	3	3	1	1	3.413	3.6832	1.3354	1.4691	0.5382	0.4194	2.810533333	0.8089	-1.79681066	0.028581907	0.821489726	24	ATTCGATACAGATGCGGAACGCAC	64
novel-m0589-3p	5	15	10	5	0	3	2.4379	6.1387	4.4513	2.4486	0.01	1.2581	4.342633333	1.2389	-1.809510403	0.016999872	0.821489726	20	CCTCGGCGTGGCTCCTGGGA	77
novel-m0658-3p	3	15	6	2	2	2	1.4627	6.1387	2.6708	0.9794	1.0764	0.8387	3.424066667	0.964833333	-1.827359135	0.028391741	0.821489726	24	CCCTTTAGTACCGGTTTGAGCCAC	52
novel-m0464-5p	12	9	3	2	2	2	5.8509	3.6832	1.3354	0.9794	1.0764	0.8387	3.623166667	0.964833333	-1.908899516	0.024023704	0.821489726	24	AACGGGCGATGACTAGGGATCACC	59
novel-m0390-5p	5	5	11	3	1	1	2.4379	2.0462	4.8964	1.4691	0.5382	0.4194	3.126833333	0.8089	-1.950669057	0.019322306	0.821489726	24	AGAAGCCGTCGGCATAGCCCCGAA	71
novel-m0453-3p	9	12	15	4	3	1	4.3882	4.9109	6.677	1.9589	1.6145	0.4194	5.325366667	1.330933333	-2.000442554	0.002596206	0.333936993	24	ACACATTGCCGCGCATGCAGGACC	95
novel-m0429-5p	4	9	5	2	0	0	1.9503	3.6832	2.2257	0.9794	0.01	0.01	2.619733333	0.333133333	-2.975248343	0.0035679	0.384874819	24	AAAGCGACACCGTGTAGATTATGG	65
novel-m0298-5p	4	15	15	1	0	1	1.9503	6.1387	6.677	0.4897	0.01	0.4194	4.922	0.306366667	-4.005913415	5.58E-05	0.057446782	21	TGCCCGGGCTACTATAGAGTA	96
novel-m0560-3p	1	12	7	0	0	0	0.4876	4.9109	3.1159	0.01	0.01	0.01	2.838133333	0.01	-8.148798557	0.000834367	0.14556969	21	TGACAATGGGACCCGCTTGTA	47
novel-m0561-5p	1	12	7	0	0	0	0.4876	4.9109	3.1159	0.01	0.01	0.01	2.838133333	0.01	-8.148798557	0.000848803	0.14556969	21	TGACAATGGGACCCGCTTGTA	47
