# Supplementary material for: Transcriptome Analysis Reveals the Potential Molecular Mechanisms of Tiller Bud Development in Orchardgrass
Source: Int J Mol Sci. 2023 Oct 30;24(21):15762. doi: 10.3390/ijms242115762 (PMC10650679; doi:10.3390/ijms242115762)
Supplement: Supplementary file 1 [file ijms-24-15762-s001.zip › Table S8 DE miRNAs of CK-vs-Sucrose+SL group.xls]

id	CK-1_count	CK-2_count	CK-3_count	Sucrose-SL-1_count	Sucrose-SL-2_count	Sucrose-SL-3_count	CK-1_TPM	CK-2_TPM	CK-3_TPM	Sucrose-SL-1_TPM	Sucrose-SL-2_TPM	Sucrose-SL-3_TPM	CK_mean	Sucrose-SL_mean	log2(fc)	PValue	FDR	length	seq	total
miR1136-z	5	4	3	1	1	0	2.4379	1.637	1.3354	0.2883	0.378	0.01	1.80343333333333	0.225433333333333	-2.99997333453398	0.00729008172580972	0.374590205352792	21	TGTGGCAGATATGGATGTATC	30
miR1511-z	713	979	1129	721	382	319	347.6392	400.6507	502.5524	207.875	144.3961	136.7671	416.947433333333	163.012733333333	-1.35488084590674	0.000154642805171516	0.0267532052946722	19	ACTGGCTCTGATACCATGT	7387
miR157-x	2	3	2	6	8	26	0.9751	1.2277	0.8903	1.7299	3.024	11.1472	1.03103333333333	5.30036666666667	2.36200118948777	0.0102292269862479	0.442414067155224	21	TTGACAGAAGATAGAGAGCAC	63
miR171-x	945	863	836	694	486	339	460.756	353.1783	372.1291	200.0905	183.7082	145.3419	395.354466666667	176.3802	-1.1644581074863	0.000191587300106482	0.0268945356237501	21	TGTTGGCTCGACTCACTCAGA	6602
miR172-x	35	103	27	26	38	18	17.065	42.1522	12.0185	7.4962	14.364	7.7173	23.7452333333333	9.85916666666667	-1.26810031802385	0.00660338434532655	0.374590205352792	21	GCAGCACCACCAAGATTCACA	372
miR1863-z	9	7	16	1	4	2	4.3882	2.8647	7.1221	0.2883	1.512	0.8575	4.79166666666667	0.885933333333333	-2.43525750534617	0.00138240771620329	0.143493920941902	24	AGGCTCTGATACCATGTTAGAATA	82
miR2118-y	5	5	9	0	0	0	2.4379	2.0462	4.0062	0.01	0.01	0.01	2.8301	0.01	-8.14470922055457	0.000100960783786483	0.0265266756763696	22	TTCCCGATTCCACCCATTCCTA	33
miR2218-z	5	5	9	0	0	0	2.4379	2.0462	4.0062	0.01	0.01	0.01	2.8301	0.01	-8.14470922055457	0.000102222256941694	0.0265266756763696	22	TTCCCGATTCCACCCATTCCTA	33
miR2916-z	18	14	4	5	0	4	8.7763	5.7294	1.7805	1.4416	0.01	1.7149	5.42873333333333	1.0555	-2.36268903980612	0.00795171478931089	0.375176361422941	20	TTGGGGCTCGAAGACGATCA	76
miR384-x	15	14	16	7	7	4	7.3136	5.7294	7.1221	2.0182	2.646	1.7149	6.7217	2.12636666666667	-1.66043576040452	0.00262408885832267	0.226983686244911	20	TTGTCATTCTGTCCACCTCC	107
miR396-y	89	292	101	55	118	34	43.394	119.4995	44.9582	15.8573	44.604	14.5771	69.2839	25.0128	-1.46985357613134	0.00131975212742505	0.143493920941902	21	GGTCAAGAAAGCTGTGGGAAG	1137
miR397-x	2064	1705	4899	2247	1658	493	1006.3497	697.7625	2180.6945	647.8434	626.7246	211.3674	1294.93556666667	495.3118	-1.38647141779355	0.00462475829304159	0.3559506153999	21	TCGAGTCCAGCGTTGATGAAC	31821
miR403-y	3	2	0	7	13	11	1.4627	0.8185	0.01	2.0182	4.914	4.7161	0.763733333333333	3.88276666666667	2.34594411466751	0.00670077021948199	0.374590205352792	21	TTAGATTCACGCACAAACTCG	46
miR477-z	3	1	0	7	7	7	1.4627	0.4092	0.01	2.0182	2.646	3.0012	0.6273	2.55513333333333	2.02617110884967	0.0360294561544548	0.822105519088624	21	TCTCCCTCAAAGGCCTCTATT	38
miR528-x	7027	5254	11868	5544	5921	621	3426.172	2150.1724	5282.8092	1598.4173	2238.1402	266.2457	3619.71786666667	1367.60106666667	-1.40422979992699	0.00903679746631889	0.407834598697348	21	TGGAAGGGGCATGCAGAGGAG	84566
miR528-y	45	38	43	15	24	5	21.9408	15.5513	19.1406	4.3247	9.072	2.1437	18.8775666666667	5.18013333333333	-1.86561167459382	2.21527510122812e-05	0.011497277775374	21	CCTCTGCCTGCCTCTACCATT	385
miR6149-z	3	8	4	7	26	59	1.4627	3.274	1.7805	2.0182	9.828	25.2955	2.1724	12.3805666666667	2.51071567567547	0.00173367376995948	0.163595761201631	21	TTGATACGCACCTGAATCGGC	137
miR6250-z	4	5	6	1	2	0	1.9503	2.0462	2.6708	0.2883	0.756	0.01	2.22243333333333	0.351433333333333	-2.66081720087643	0.00703109078617867	0.374590205352792	24	AGGGGATAGATCGATGCGTCAAGA	31
miR7757-y	5	49	12	7	8	4	2.4379	20.053	5.3416	2.0182	3.024	1.7149	9.2775	2.25236666666667	-2.04229439056422	0.00514379502022976	0.3559506153999	21	GATAGCTGAATGTTTTGTTTA	129
miR7782-y	720	989	1136	726	381	324	351.0522	404.7431	505.6683	209.3165	144.0181	138.9108	420.487866666667	164.0818	-1.35764894799959	0.000154350466287926	0.0267532052946722	19	ACTGGCTCTGATACCATGT	7461
miR841-x	6	0	3	0	0	0	2.9254	0.01	1.3354	0.01	0.01	0.01	1.4236	0.01	-7.15340002773506	0.0299117496351967	0.794143652961939	19	AGAAGCCACTGGAAACTGA	11
miR845-z	8	8	6	1	4	3	3.9006	3.274	2.6708	0.2883	1.512	1.2862	3.2818	1.02883333333333	-1.67347802993032	0.0257235411869354	0.721649614919972	19	AGCTCTGATACCAATTGTT	47
miR858-x	3	2	4	0	0	0	1.4627	0.8185	1.7805	0.01	0.01	0.01	1.3539	0.01	-7.08097737415892	0.00757841455916053	0.374590205352792	21	TCGTTGTCTGTTCGACCTTGG	16
miR9782-z	3	5	0	0	0	0	1.4627	2.0462	0.01	0.01	0.01	0.01	1.17296666666667	0.01	-6.87401820525709	0.0399641184123027	0.867590408742257	24	GTATTACGTTGGTCAAAATGACGA	16
novel-m0050-5p	105	77	119	114	44	34	51.1951	31.5119	52.9705	32.8679	16.632	14.5771	45.2258333333333	21.359	-1.08230298271643	0.0175840889567463	0.58878336571299	21	CTCCGACCCATATTACTCTTC	794
novel-m0109-5p	56	58	67	31	26	10	27.3041	23.7362	29.8237	8.9378	9.828	4.2874	26.9546666666667	7.6844	-1.81053054526129	5.13366619601769e-06	0.00532874551146636	22	ATGGATTTGTATGAGTGCCGCT	380
novel-m0119-5p	38	43	33	35	29	10	18.5278	17.5975	14.6893	10.091	10.962	4.2874	16.9382	8.4468	-1.00380377255114	0.0139585027077014	0.543729711953507	21	TTCCTCTAGTTGGAGTTTGGC	383
novel-m0122-3p	31	58	28	21	18	8	15.1147	23.7362	12.4637	6.0546	6.804	3.4299	17.1048666666667	5.4295	-1.65551560608766	0.000207279657986514	0.0268945356237501	19	AAAAAAGATTGAGCCGAAT	289
novel-m0146-3p	14	40	24	67	108	30	6.826	16.3698	10.6831	19.3171	40.824	12.8621	11.2929666666667	24.3344	1.10757267087141	0.0207320942726438	0.632938642794243	21	TTTTACCAATGCTTTGAGCCT	459
novel-m0147-3p	14	40	24	67	108	30	6.826	16.3698	10.6831	19.3171	40.824	12.8621	11.2929666666667	24.3344	1.10757267087141	0.0206782428593798	0.632938642794243	21	TTTTACCAATGCTTTGAGCCT	459
novel-m0221-3p	21	34	22	11	13	12	10.239	13.9143	9.7929	3.1715	4.914	5.1448	11.3154	4.4101	-1.35940431015592	0.00496472663265527	0.3559506153999	24	TATGGCTTAGTAGAATGACGTTAT	209
novel-m0285-5p	9	13	6	33	45	13	4.3882	5.3202	2.6708	9.5144	17.01	5.5736	4.1264	10.6993333333333	1.37456532293218	0.0136098128681326	0.543729711953507	24	ACTTTAGTCCCGATTTGAACCACC	255
novel-m0361-3p	1	6	4	17	7	15	0.4876	2.4555	1.7805	4.9014	2.646	6.4311	1.57453333333333	4.6595	1.56525085089467	0.0348720775138796	0.822105519088624	24	AATTGGCCGTTGGCGTAGAACTGC	78
novel-m0362-3p	1	6	4	17	7	15	0.4876	2.4555	1.7805	4.9014	2.646	6.4311	1.57453333333333	4.6595	1.56525085089467	0.0348335708271681	0.822105519088624	24	AATTGGCCGTTGGCGTAGAACTGC	78
novel-m0370-5p	2	7	1	9	15	10	0.9751	2.8647	0.4451	2.5948	5.67	4.2874	1.4283	4.18406666666667	1.55060680416636	0.0415886532152621	0.867590408742257	24	ACGAGATTGTGTCATGGAAGAGGA	75
novel-m0377-3p	11	11	8	9	2	2	5.3633	4.5017	3.561	2.5948	0.756	0.8575	4.47533333333333	1.40276666666667	-1.67372008771571	0.0317082033816096	0.802758905124653	24	ACCATAGCGTCTTGAGGTAGGCCG	87
novel-m0451-3p	2	3	0	13	4	7	0.9751	1.2277	0.01	3.7481	1.512	3.0012	0.7376	2.75376666666667	1.90049576071929	0.0281114478511245	0.76788639130177	24	ATTTTCATCTTAGCCTCTAATGCC	62
novel-m0496-3p	1	8	5	15	12	15	0.4876	3.274	2.2257	4.3247	4.536	6.4311	1.99576666666667	5.09726666666667	1.35278077161158	0.0426272744179722	0.867590408742257	24	TTTAGCACCGGTTTGTAGCACAAC	128
novel-m0534-3p	3	14	5	1	1	3	1.4627	5.7294	2.2257	0.2883	0.378	1.2862	3.13926666666667	0.650833333333333	-2.27006753697226	0.0253861061797667	0.721649614919972	24	TTACCAACCAGGACTAAAGACCGT	50
novel-m0568-3p	9	8	4	4	2	0	4.3882	3.274	1.7805	1.1533	0.756	0.01	3.14756666666667	0.639766666666667	-2.29861920334829	0.0155183764903002	0.5752883856047	24	AGGAGGACCGTCCGGCCATGGATT	46
novel-m0582-3p	11	6	4	0	2	4	5.3633	2.4555	1.7805	0.01	0.756	1.7149	3.19976666666667	0.826966666666667	-1.95206562116617	0.0444807138830053	0.887903480972298	24	AATGTGGACCAGAAAGCTTTAGTC	44
